# Supplementary material for: Knowledge, attitudes, and practices regarding chronic sinusitis and its surgical treatment: a cross-sectional study in China
Source: PeerJ. 2026 Feb 13;14:e20633. doi: 10.7717/peerj.20633 (PMC12908572; doi:10.7717/peerj.20633)
Supplement: Supplemental Information 1 [file peerj-14-20633-s001.xlsx]

## Sheet: Sheet1
									Treatment and Medication (Multiple choice)
Gender	Age	Residence	Education	Occupation	Monthly Income	Marital Status	Health Insurance	Duration of chronic sinusitis	a Hormonal Nasal Sprays (e.g., Budesonide Nasal Spray, Fluticasone Propionate Nasal Spray, Mometasone Furoate Nasal Spray)	b Antihistamines and Leukotriene Antagonists (e.g., Loratadine, Cetirizine)	c.Mucolytics and Decongestants (e.g., Eucalyptus Oil Capsules)	d.Traditional Chinese Medicine/Herbal Medicine	e.Nasal Irrigation	f.Detoxification and Analgesia	g.Others	K1	K2	K3	K4	K5	K6	K7	K8	K9	K10	K11	K12	A1	A2	A3	A4	A5	A6	A7	A8	P1	P2	P3	P4	P5	P6	P7	P8
b	37 years old	b	b	h	c	b	b	4 years	1	1	1	0	0	0	0	a	b	a	a	b	a	b	c	c	b	b	b	a	d	b	a	a	a	a	b	a	a	b	a	a	b	b	b
a	46 years old	b	c	b	c	b	a	6 years	1	0	0	0	0	0	0	a	b	a	a	b	a	b	a	a	b	b	b	a	d	b	a	a	a	a	b	a	a	a	b	b	a	b	b
b	42 years old	b	c	b	c	b	a	4 years 6 months	1	0	1	0	1	0	0	a	b	a	a	b	a	b	a	a	b	b	b	a	d	b	a	a	a	a	b	a	a	a	a	a	a	b	b
a	52 years old	a	b	f	c	b	b	20 years	0	0	0	1	0	0	0	a	b	c	c	c	c	a	c	c	b	c	b	b	d	b	b	b	a	a	c	c	b	b	b	c	c	c	d
b	27 years old	b	b	d	d	a	b	3 years	1	0	0	1	1	0	0	a	b	a	a	b	c	b	a	a	b	c	b	a	d	b	a	a	a	a	c	a	a	a	a	a	b	b	b
a	36 years old	c	a	h	c	b	b	15 years	0	0	0	0	0	1	0	a	b	c	c	c	c	b	c	c	b	b	c	a	b	b	a	a	a	a	c	b	c	c	e	d	d	e	a
b	32 years old	c	c	b	d	b	a	7 years	0	0	0	1	0	0	0	a	a	a	c	b	c	b	c	a	c	b	c	b	a	b	a	a	a	a	b	a	a	a	a	a	b	b	b
a	47 years old	b	c	a	c	b	a	8 years	1	0	0	0	0	1	0	a	b	a	a	b	c	a	c	a	b	b	b	b	d	b	a	a	a	a	b	a	a	a	b	a	b	c	b
a	44 years old	b	c	f	c	c	c	5 years 5 months	1	0	0	0	0	0	0	a	b	a	a	b	c	b	c	a	b	b	b	b	d	b	b	b	a	a	b	a	b	b	b	b	b	b	b
a	45 years old	b	c	a	c	b	a	3 years 6 months	1	0	0	1	1	0	0	a	b	a	a	b	c	b	c	a	b	b	b	b	d	b	a	a	a	a	b	a	b	b	b	a	b	b	b
a	28 years old	c	b	f	d	a	b	4 years	1	0	1	0	1	0	0	a	b	a	a	b	c	b	a	a	b	b	b	b	d	a	a	a	a	a	b	b	b	a	a	b	b	c	b
b	25 years old	c	b	d	b	a	b	3 years	1	0	1	0	0	0	0	a	b	c	a	c	c	b	b	a	b	c	a	b	d	a	a	a	a	a	c	a	b	b	a	a	b	c	b
b	36 years old	c	a	e	b	b	b	3 years 6 months	1	0	0	0	0	1	0	a	b	c	c	c	c	b	c	a	b	b	b	a	c	b	b	a	a	a	b	a	a	a	a	a	c	c	b
b	36 years old	b	c	c	b	b	c	8 years 6 months	0	0	0	1	0	0	0	a	b	c	c	c	c	c	c	c	b	b	b	a	d	a	a	a	a	a	b	a	a	a	a	a	b	b	b
b	42 years old	b	b	b	b	b	a	5 years 6 months	0	0	0	1	0	0	0	a	b	c	c	c	c	b	c	c	b	b	c	b	d	b	b	b	a	a	b	a	a	a	a	a	b	b	b
a	37 years old	b	c	f	c	b	c	6 years 3 months	1	0	0	0	0	0	0	b	b	c	a	b	c	b	c	a	b	b	b	b	b	a	b	a	a	a	b	a	a	a	b	a	b	b	b
a	37 years old	b	c	a	d	b	a	5 years	1	0	0	0	0	0	0	a	b	c	a	b	c	b	c	c	b	b	b	a	d	b	a	a	a	a	c	b	b	a	a	a	b	c	b
a	39 years old	a	a	e	b	b	b	2 years 6 months	0	0	0	0	0	1	0	a	b	c	c	c	c	a	c	c	b	b	b	c	d	b	b	b	a	a	b	b	b	b	d	b	d	c	b
b	33 years old	b	b	b	d	b	a	6 years	1	0	0	1	0	1	0	a	b	a	a	c	c	b	c	a	b	b	b	a	d	b	a	a	a	a	c	a	a	a	a	a	b	b	b
b	42 years old	b	c	b	d	b	a	3 years	1	0	1	0	0	0	0	a	b	a	a	b	a	b	c	a	b	b	a	b	d	a	a	a	a	a	b	a	a	a	b	a	a	b	b
a	43 years old	b	b	d	c	c	b	7 years	0	0	0	0	0	0	0	a	b	c	c	c	c	c	c	c	b	c	c	c	d	b	a	a	a	a	b	b	b	b	a	a	b	c	b
b	67 years old	a	b	h	b	c	b	10 years	0	0	0	1	0	0	0	a	b	c	a	c	c	b	c	a	b	b	b	b	c	b	b	a	a	a	b	a	b	b	a	a	b	c	d
a	43 years old	a	a	e	c	b	b	4 years 6 months	1	0	0	1	0	0	0	a	a	c	c	c	c	b	a	a	b	b	b	b	b	b	a	a	a	a	b	b	b	b	c	b	c	b	b
b	55 years old	a	a	e	a	b	b	3 years 6 months	0	0	0	1	0	0	0	a	b	a	a	b	c	b	c	a	b	b	b	b	c	b	a	a	a	a	b	a	b	a	a	a	b	c	b
a	52 years old	a	a	e	a	b	b	7 years	0	0	0	0	0	0	1	a	b	c	c	c	c	a	c	c	b	b	b	c	c	b	b	a	a	a	c	a	b	b	c	b	c	c	d
a	47 years old	b	c	e	c	b	a	20 years	0	0	0	0	0	0	0	a	b	c	a	b	a	b	a	a	b	c	b	a	c	b	a	a	a	a	a	a	a	b	b	b	c	c	a
a	61 years old	c	a	e	b	b	c	5 years 6 months	0	0	0	1	0	0	0	a	b	c	a	b	c	c	c	a	b	b	b	c	b	b	b	a	a	a	c	a	a	a	a	a	b	c	d
b	29 years old	c	b	d	c	a	b	3 years 5 months	1	1	0	0	1	0	0	a	b	a	a	b	c	b	c	a	b	b	b	b	c	a	a	a	a	a	b	a	a	a	a	a	b	c	b
b	49 years old	a	a	e	a	b	b	4 years 6 months	0	0	0	1	0	0	0	a	b	c	c	c	c	b	c	c	b	b	b	b	d	d	d	d	a	a	b	a	b	b	a	b	c	c	b
a	55 years old	a	a	e	b	b	b	15 years	0	0	0	0	0	0	0	a	b	c	a	b	c	c	c	c	c	b	b	b	d	a	a	a	a	a	c	a	b	b	b	b	b	c	b
a	67 years old	a	a	e	b	b	b	20 years	1	0	0	0	1	0	0	a	b	c	a	b	c	b	c	a	b	b	b	c	d	b	a	a	a	a	b	a	a	a	c	b	d	d	d
a	44 years old	b	c	a	c	b	a	3 years	1	0	1	0	1	0	0	a	b	a	a	b	c	b	c	a	b	b	b	b	d	b	a	a	a	a	b	a	a	a	b	b	b	b	b
b	32 years old	b	c	a	c	b	a	5 years	1	1	0	0	1	0	0	a	b	c	c	c	c	b	c	c	b	b	b	b	d	d	d	d	a	a	b	a	b	b	a	b	c	c	b
a	61 years old	c	a	e	b	b	c	5 years 6 months	0	0	0	1	0	0	0	a	b	c	a	b	c	c	c	a	b	b	b	c	b	b	b	a	a	a	c	a	a	a	a	a	b	c	d
a	37 years old	b	b	h	c	b	b	3 years	1	0	0	0	0	0	0	a	b	a	a	b	a	b	c	c	b	b	b	a	d	b	a	a	a	a	b	a	a	b	a	a	b	b	b
a	46 years old	b	c	b	c	b	a	6 years	1	0	0	0	0	0	0	a	b	a	a	b	a	b	a	a	b	b	b	a	d	b	a	a	a	a	b	a	a	a	b	b	a	b	b
b	42 years old	b	c	b	c	b	a	4 years	1	0	0	0	1	0	0	a	b	a	a	b	a	b	a	a	b	b	b	a	d	b	a	a	a	a	b	a	a	a	a	a	a	b	b
a	52 years old	a	b	f	c	b	b	20 years	0	0	0	1	0	0	0	a	b	c	c	c	c	a	c	c	b	c	b	b	d	b	b	b	a	a	c	c	b	b	b	c	c	c	d
b	27 years old	b	b	d	d	a	b	3 years	1	0	0	1	1	0	0	a	b	a	a	b	c	b	a	a	b	c	b	a	d	b	a	a	a	a	c	a	a	a	a	a	b	b	b
a	36 years old	c	a	h	c	b	b	15 years	0	0	0	0	0	1	0	a	b	c	c	c	c	b	c	c	b	b	c	a	b	b	a	a	a	a	c	b	c	c	e	d	d	e	a
b	32 years old	c	c	b	d	b	a	7 years	0	0	0	1	0	0	0	a	a	a	c	b	c	b	c	a	c	b	c	b	a	b	a	a	a	a	b	a	a	a	a	a	b	b	b
a	43 years old	b	b	d	c	c	b	7 years	0	0	0	0	0	0	0	a	b	c	c	c	c	c	c	c	b	c	c	c	d	b	a	a	a	a	b	b	b	b	a	a	b	c	b
a	47 years old	b	c	a	c	b	a	8 years	1	0	0	0	0	1	0	a	b	a	a	b	c	a	c	a	b	b	b	b	d	b	a	a	a	a	b	a	a	a	b	a	b	c	b
a	44 years old	b	c	f	c	c	c	17 years	0	0	0	0	0	0	1	a	b	a	a	b	c	b	c	a	b	b	b	b	d	b	b	b	a	a	b	a	b	b	b	b	b	b	b
a	45 years old	b	c	a	c	b	a	19 years	1	0	0	1	1	0	0	a	b	a	a	b	c	b	c	a	b	b	b	b	d	b	a	a	a	a	b	a	b	b	b	a	b	b	b
a	28 years old	c	b	f	d	a	b	4 years	1	0	1	0	1	0	0	a	b	a	a	b	c	b	a	a	b	b	b	b	d	a	a	a	a	a	b	b	b	a	a	b	b	c	b
b	25 years old	c	b	d	b	a	b	3 years	1	0	1	0	0	0	0	a	b	c	a	c	c	b	b	a	b	c	a	b	d	a	a	a	a	b	c	a	b	b	a	a	b	c	b
b	36 years old	c	b	e	b	b	b	19 years	1	0	0	0	0	1	0	a	b	c	c	c	c	b	c	a	b	b	b	a	c	b	b	a	a	a	b	a	a	a	a	a	c	c	b
b	36 years old	b	c	c	b	b	c	14 years	0	0	0	1	0	0	0	a	b	c	c	c	c	c	c	c	b	b	b	a	d	a	a	a	a	a	b	a	a	a	a	a	b	b	b
b	42 years old	b	b	b	b	b	a	17 years	0	0	0	1	0	0	0	a	b	c	c	c	c	b	c	c	b	b	c	b	d	b	b	b	a	a	b	a	a	a	a	a	b	b	b
a	37 years old	b	c	f	c	b	c	6 years	1	0	0	0	0	0	0	b	b	c	a	b	c	b	c	a	b	b	b	b	b	a	b	a	a	a	b	a	a	a	b	a	b	b	b
a	37 years old	b	c	a	d	b	a	5 years	1	0	0	0	0	0	0	a	b	c	a	b	c	b	c	c	b	b	b	a	d	b	a	a	a	a	c	b	b	a	a	a	b	c	b
a	57 years old	a	a	e	a	b	b	30 years	0	0	0	0	0	0	0	a	b	c	c	c	c	c	c	a	b	b	c	b	d	b	a	a	a	a	c	b	b	b	e	c	c	d	d
a	39 years old	a	a	e	b	b	b	20 years	0	0	0	0	0	1	0	a	b	c	c	c	c	a	c	c	b	b	b	c	d	b	b	b	a	a	b	b	b	b	d	b	d	c	b
b	33 years old	b	b	b	d	b	a	6 years	1	0	0	1	0	1	0	a	b	a	a	c	c	b	c	a	b	b	b	a	d	b	a	a	a	a	c	a	a	a	a	a	b	b	b
b	42 years old	b	c	b	d	b	a	3 years	1	0	1	0	0	0	0	a	b	a	a	b	a	b	c	a	b	b	a	b	d	a	a	a	a	a	b	a	a	a	b	a	a	b	b
a	43 years old	b	b	d	c	c	b	7 years	0	0	0	0	0	0	0	a	b	c	c	c	c	c	c	c	b	c	c	c	d	b	a	a	a	a	b	b	b	b	a	a	b	c	b
b	67 years old	a	b	h	b	c	b	10 years	0	0	0	1	0	0	0	a	b	c	a	c	c	b	c	a	b	b	b	b	c	b	b	a	a	a	b	a	b	b	a	a	b	c	d
a	41 years old	a	a	e	c	b	b	18 years	1	0	0	1	0	0	0	a	a	c	c	c	c	b	a	a	b	b	b	b	b	b	a	a	a	b	b	b	b	b	c	b	c	b	b
b	55 years old	a	a	e	a	b	b	19 years	0	0	0	1	0	0	0	a	b	a	a	b	c	b	c	a	b	b	b	b	c	b	a	a	a	a	b	a	b	a	a	a	b	c	b
a	52 years old	a	a	e	a	b	b	7 years	0	0	0	0	0	1	0	a	b	c	c	c	c	a	c	c	b	b	b	c	c	b	b	a	a	a	c	a	b	b	c	b	c	c	d
a	47 years old	b	c	e	c	b	a	20 years	0	0	0	0	0	0	0	a	b	c	a	b	a	b	a	a	b	c	b	a	c	b	a	a	a	a	a	a	a	b	b	b	c	c	a
a	61 years old	c	a	e	b	b	c	17 years	0	0	0	1	0	0	0	a	b	c	a	b	c	c	c	a	b	b	b	c	b	b	b	a	a	a	c	a	a	a	a	a	b	c	d
b	29 years old	c	b	d	c	a	b	19 years	1	1	0	0	1	0	0	a	b	a	a	b	c	b	c	a	b	b	b	b	c	a	a	a	a	a	b	a	a	a	a	a	b	c	b
b	49 years old	a	a	e	a	b	b	18 years	0	0	0	1	0	0	0	a	b	c	c	c	c	b	c	c	b	b	b	b	d	d	d	d	a	d	b	a	b	b	a	b	c	c	b
a	55 years old	a	a	e	b	b	b	15 years	0	0	0	0	0	0	0	a	b	c	a	b	c	c	c	c	c	b	b	b	d	a	a	a	a	a	c	a	b	b	b	b	b	c	b
a	67 years old	a	a	e	b	b	b	9 years	1	0	0	0	1	0	0	a	b	c	a	b	c	b	c	a	b	b	b	c	d	b	a	a	a	a	b	a	a	a	c	b	d	d	d
a	44 years old	b	c	a	c	b	a	4 years	1	0	0	0	0	0	0	a	b	a	a	b	c	b	c	a	b	b	b	b	d	b	a	a	a	a	b	a	a	a	b	b	b	b	b
b	31 years old	c	a	e	b	b	b	1 years 6 months	1	0	0	0	0	0	0	a	b	c	c	c	c	b	c	a	b	b	b	a	c	b	b	a	a	a	b	a	a	a	a	a	c	c	b
a	36 years old	c	a	h	c	b	a	4 years	0	0	0	0	0	0	1	a	b	c	c	c	c	b	c	c	b	b	c	a	b	b	a	a	a	a	c	b	c	c	e	d	d	e	a
b	23 years old	b	b	h	c	b	b	2 years	0	0	0	0	0	0	0	a	b	a	a	b	a	b	c	c	b	b	b	a	d	b	a	a	a	a	b	a	a	b	a	a	b	b	b
b	38 years old	b	c	b	d	b	a	6 months	0	0	0	1	0	0	0	a	b	a	a	b	a	b	c	a	b	b	a	b	d	a	a	a	a	a	b	a	a	a	b	a	a	b	b
b	69 years old	b	c	b	c	b	a	3 years 6 months	0	0	0	1	0	0	0	a	b	a	a	b	a	b	a	a	b	b	b	a	d	b	a	a	a	a	b	a	a	a	a	a	a	b	b
a	34 years old	b	b	d	d	b	b	2 years	1	0	0	0	0	0	0	a	b	a	a	b	c	b	a	a	b	c	b	a	d	b	a	a	a	a	c	a	a	a	a	a	b	b	b
a	62 years old	b	b	h	c	b	b	10 years	0	0	0	0	0	1	0	a	b	a	a	b	a	b	c	c	b	b	b	a	d	b	a	a	a	a	b	a	a	b	a	a	b	b	b
a	37 years old	c	a	h	c	b	a	4 years	0	0	0	0	0	0	1	a	b	c	c	c	c	b	c	c	b	b	c	a	b	b	a	a	a	a	c	b	c	c	e	d	d	e	a
a	55 years old	b	c	f	c	c	c	5 years	0	0	0	0	0	0	1	a	b	a	a	b	c	b	c	a	b	b	b	b	d	b	b	b	a	a	b	a	b	b	b	b	b	b	b
a	70 years old	b	c	h	c	c	c	7 years	0	0	0	0	0	0	1	a	b	a	a	b	c	b	c	a	b	b	b	b	d	b	b	b	a	a	b	a	b	b	b	b	b	b	b
a	41 years old	b	b	b	b	b	a	3 years 6 months	0	0	0	1	0	0	0	a	b	c	c	c	c	b	c	c	b	b	c	b	d	b	b	b	a	a	b	a	a	a	a	a	b	b	b
a	56 years old	c	b	d	b	b	b	3 years	1	0	0	0	0	0	0	a	b	c	a	c	c	b	b	a	b	c	a	b	d	a	a	a	a	a	c	a	b	b	a	a	b	c	b
b	59 years old	b	c	a	c	b	a	4 years 6 months	0	0	0	1	0	0	0	a	b	a	a	b	c	b	c	a	b	b	b	b	d	b	a	a	a	a	b	a	b	b	b	a	b	b	b
b	53 years old	a	a	h	a	b	b	6 years	0	0	0	0	0	0	0	a	b	a	a	b	c	b	c	a	b	b	b	b	c	b	a	a	a	a	b	a	b	a	a	a	b	c	b
b	30 years old	b	b	b	b	b	a	1 years	0	0	0	0	0	0	0	a	a	c	c	c	c	b	c	c	b	b	c	b	d	b	b	b	a	a	b	a	a	a	a	a	b	b	b
b	26 years old	b	c	a	c	b	a	3 years	1	1	0	0	0	0	0	a	b	a	a	b	c	a	c	a	b	b	b	b	d	b	a	a	a	a	b	a	a	a	b	a	b	c	b
b	22 years old	b	c	b	d	b	a	3 years	1	0	1	0	0	0	0	a	b	a	a	b	a	b	c	a	b	b	a	b	d	a	a	a	a	a	b	a	a	a	b	a	a	b	b
b	55 years old	a	a	f	a	b	b	5 years	1	0	0	0	0	0	0	a	b	a	a	b	c	b	c	a	b	b	b	b	c	b	a	a	a	a	b	a	b	a	a	a	b	c	b
a	35 years old	c	a	d	c	b	a	3 years	0	0	0	1	0	0	0	a	a	c	c	c	c	b	c	c	b	b	c	a	b	b	a	a	a	a	c	b	c	c	e	d	d	e	a
a	39 years old	b	b	b	b	b	b	2 years	0	0	0	1	0	0	0	a	b	c	c	c	c	b	b	c	c	b	c	b	d	b	b	b	a	a	b	a	a	a	a	a	b	b	b
b	27 years old	a	b	h	b	c	b	1 years	0	0	0	0	1	0	0	a	b	c	a	c	c	b	c	a	b	b	b	b	c	b	b	a	a	a	b	a	b	b	a	a	b	c	d
b	41 years old	a	a	b	c	b	b	3 years	0	0	0	1	0	0	0	a	a	c	c	c	c	b	a	a	b	b	b	b	b	b	a	a	a	a	b	b	b	b	c	b	c	b	b
b	53 years old	a	a	e	a	b	b	3 years	0	0	0	1	0	0	0	a	b	a	a	b	c	b	c	a	b	b	b	b	c	b	a	a	a	a	b	a	b	a	a	a	b	c	b
b	65 years old	a	a	e	a	b	b	7 years	0	0	0	0	0	1	0	a	a	c	c	c	c	a	c	c	b	b	b	c	c	b	b	a	a	a	c	a	b	b	c	b	c	c	d
b	37 years old	b	c	d	c	b	a	6 years	0	0	0	1	0	0	0	a	b	c	a	b	a	b	a	a	b	c	b	a	c	b	a	a	a	a	a	a	a	b	b	b	c	c	a
a	69 years old	c	a	h	b	b	c	8 years	0	0	0	1	0	0	0	a	b	c	a	b	c	c	c	a	b	b	b	c	b	b	b	a	a	a	c	a	a	a	a	a	b	c	d
b	36 years old	c	b	d	c	b	b	3 years	1	1	0	0	1	0	0	a	b	a	a	b	c	b	c	a	b	b	b	b	c	a	a	a	a	a	b	a	a	a	a	a	b	c	b
b	49 years old	a	a	e	a	b	b	6 months	0	0	0	1	0	0	0	a	b	c	c	c	c	b	c	c	b	b	b	b	d	d	d	d	a	a	b	a	b	b	a	b	c	c	b
a	24 years old	a	a	e	b	b	b	15 years	0	0	0	0	0	0	0	a	b	c	a	b	c	c	c	c	c	b	b	b	d	a	a	a	a	a	c	a	b	b	b	b	b	c	b
a	49 years old	a	a	e	b	b	b	9 years	1	0	0	0	1	0	0	a	b	c	a	b	c	b	c	a	b	b	b	c	d	b	a	a	a	a	b	a	a	a	c	b	d	d	d
a	29 years old	b	c	a	c	b	a	4 years	1	0	0	0	0	0	0	a	b	a	a	b	c	b	c	a	b	b	b	b	d	b	a	a	a	a	b	a	a	a	b	b	b	b	b
b	67 years old	a	b	h	b	c	b	10 years	0	0	0	1	0	0	0	a	c	c	a	c	c	b	c	a	b	b	b	b	c	b	b	a	a	a	b	a	b	b	a	a	b	c	d
a	18 years old	b	c	f	c	a	c	3 years 3 months	1	0	0	0	0	0	0	b	b	c	a	b	c	b	c	a	b	b	b	b	b	a	b	a	a	a	b	a	a	a	b	a	b	b	b
a	60 years old	b	c	a	d	b	a	5 years	0	0	0	0	0	0	1	a	b	c	a	b	c	b	c	c	b	b	b	a	d	b	a	a	a	a	c	b	b	a	a	a	b	c	b
a	19 years old	a	a	e	a	a	b	30 years	0	0	0	0	0	0	1	a	b	c	c	c	c	c	c	a	b	b	c	b	d	b	a	a	a	a	c	b	b	b	e	c	c	d	d
b	39 years old	a	a	e	b	b	b	2 years 6 months	1	0	0	0	0	0	0	a	b	c	c	c	c	a	c	c	b	b	b	c	d	b	b	b	a	a	b	b	b	b	d	b	d	c	b
b	33 years old	b	b	b	d	b	a	3 years	1	0	0	1	0	0	0	a	b	a	a	c	c	b	c	a	b	b	b	a	d	b	a	a	a	b	c	a	a	a	a	a	b	b	b
b	42 years old	b	c	c	d	b	a	2 years	1	0	1	0	0	0	0	a	b	a	a	b	a	b	c	a	b	b	a	b	d	a	a	a	a	a	b	a	a	a	b	a	a	b	b
a	43 years old	b	b	d	c	c	b	12 years	0	0	0	0	0	0	0	a	b	c	c	c	c	c	c	c	b	c	c	c	d	b	a	a	a	a	b	b	b	b	a	a	b	c	b
a	67 years old	a	b	h	b	b	b	3 years	0	0	0	1	0	0	0	a	b	c	a	c	c	b	c	a	b	b	b	b	c	b	b	a	a	a	b	a	b	b	a	a	b	c	d
a	43 years old	a	a	e	c	b	b	2 years 6 months	1	0	0	1	0	0	0	a	a	c	c	c	c	b	a	a	b	b	b	b	b	b	a	a	a	a	b	b	b	b	c	b	c	b	b
b	55 years old	a	a	e	a	b	b	3 years 6 months	0	0	0	1	0	0	0	a	b	a	a	b	c	b	c	a	b	b	b	b	c	b	a	a	a	a	b	a	b	a	a	a	b	c	b
a	52 years old	a	a	e	a	d	b	4 years	0	0	0	0	0	0	1	a	b	c	c	c	c	a	c	c	b	b	b	c	c	b	b	a	b	a	c	a	b	b	c	b	c	c	d
a	47 years old	b	c	e	c	b	a	7 years	0	0	0	0	0	1	0	a	b	c	a	b	a	b	a	a	b	c	b	a	c	b	a	a	a	a	a	a	a	b	b	b	c	c	a
b	61 years old	c	a	e	b	b	c	3 years 6 months	0	0	0	1	0	0	0	a	b	c	a	b	c	c	c	a	b	b	b	c	b	b	b	a	a	a	c	a	a	a	a	a	b	c	d
b	29 years old	c	b	d	c	b	b	3 years 5 months	1	1	0	0	1	0	0	a	b	a	a	b	c	b	c	a	b	b	b	b	c	a	a	a	a	a	b	a	a	a	a	a	b	c	b
b	32 years old	a	a	e	a	b	b	1 years 3 months	0	0	0	1	0	0	0	a	b	c	c	c	c	b	c	c	b	b	b	b	d	d	d	d	a	a	b	a	b	b	a	b	c	c	b
a	55 years old	a	a	e	b	c	b	5 years	0	0	0	0	0	0	0	a	b	c	a	b	c	c	c	c	c	b	b	b	d	a	a	a	a	a	c	a	b	b	b	b	b	c	b
a	67 years old	a	a	e	b	d	b	9 years	1	0	0	0	1	0	0	a	b	c	a	b	c	b	c	a	b	b	b	c	d	b	a	a	a	a	b	a	a	a	c	b	d	d	d
b	42 years old	b	c	b	c	b	a	2 years	1	0	1	0	1	0	0	a	b	a	a	b	a	b	a	a	b	b	b	a	d	b	a	a	a	a	b	a	a	a	a	a	a	b	b
a	27 years old	a	b	f	c	b	b	1 years	0	0	0	1	0	0	0	a	b	c	c	c	c	a	c	c	b	c	b	b	d	b	b	b	a	a	c	c	b	b	b	c	c	c	d
b	27 years old	b	b	d	d	a	b	3 years	1	0	0	1	1	0	0	a	b	a	a	b	c	b	a	a	b	c	b	a	d	b	a	a	a	a	c	a	a	a	a	a	b	b	b
a	36 years old	c	a	h	c	b	b	15 years	0	0	0	0	0	1	0	a	b	c	c	c	c	b	c	c	b	b	c	a	b	b	a	a	a	a	c	b	c	c	e	d	d	e	a
b	32 years old	c	c	b	d	b	a	7 years	0	0	0	1	0	0	0	a	a	a	c	b	c	b	c	a	c	b	c	b	a	b	a	a	a	a	b	a	a	a	a	a	b	b	b
a	44 years old	b	c	a	c	b	a	8 years	1	0	0	0	0	1	0	a	b	a	a	b	c	a	c	a	b	b	b	b	d	b	a	a	a	a	b	a	a	a	b	a	b	c	b
b	33 years old	b	c	f	c	c	c	5 years 5 months	0	0	0	0	0	0	1	a	b	a	a	b	c	b	c	a	b	b	b	b	d	b	b	b	a	a	b	a	b	b	b	b	b	b	b
a	45 years old	b	c	a	c	b	a	3 years 6 months	1	0	0	1	1	0	0	a	b	a	a	b	c	b	c	a	b	b	b	b	d	b	a	a	a	a	b	a	b	b	b	a	b	b	b
b	28 years old	c	b	f	d	b	b	4 years	1	0	1	0	0	0	0	a	b	a	a	b	c	b	a	a	b	b	b	b	d	a	a	a	a	a	b	b	b	a	a	b	b	c	b
b	25 years old	c	b	d	b	b	b	5 months	1	0	1	0	0	0	0	a	b	c	a	c	c	b	b	a	b	c	a	b	d	a	a	a	a	a	c	a	b	b	a	a	b	c	b
b	36 years old	c	a	e	b	b	b	3 years 6 months	1	0	0	0	0	1	0	a	b	c	c	c	c	b	c	a	b	b	b	a	c	b	b	a	a	a	b	a	a	a	a	a	c	c	b
b	36 years old	c	b	c	b	b	c	2 years 6 months	0	0	0	1	0	0	0	a	b	c	c	c	c	c	c	c	b	b	b	a	d	a	a	a	a	a	b	a	a	a	a	a	b	b	b
b	27 years old	b	b	b	b	b	a	3 years 6 months	0	0	0	1	0	0	0	a	b	c	c	c	c	b	c	c	b	b	c	b	d	b	b	b	a	a	b	a	a	a	a	a	b	b	b
a	46 years old	a	c	f	c	b	c	1 years 3 months	1	0	0	0	0	0	0	b	b	c	a	b	c	b	c	a	b	b	b	b	b	a	b	a	a	a	b	a	a	a	b	a	b	b	b
a	31 years old	b	c	a	d	b	a	6 months	1	0	0	0	0	0	0	a	b	c	a	b	c	b	c	c	b	b	b	a	d	b	a	a	a	a	c	b	b	a	a	a	b	c	b
a	53 years old	a	b	f	c	c	c	2 years 5 months	0	0	0	0	0	0	1	a	b	a	a	b	c	b	c	a	b	b	b	b	d	b	b	b	a	a	b	a	b	b	b	b	b	b	b
b	31 years old	b	c	a	c	b	d	6 months	1	0	0	1	1	0	0	a	b	a	a	b	c	b	c	a	b	b	b	b	d	b	a	a	a	a	b	a	b	b	b	a	b	b	b
b	26 years old	c	b	f	d	b	b	1 years	1	0	1	0	1	0	0	a	b	a	a	b	c	b	a	a	b	b	b	b	d	a	a	a	a	a	b	b	b	a	a	b	b	c	b
b	44 years old	c	b	d	b	b	b	3 years	1	0	1	0	0	0	0	a	b	c	a	c	c	b	b	a	b	c	a	b	d	a	a	a	a	a	c	a	b	b	a	a	b	c	b
b	39 years old	c	a	e	b	b	b	5 years 6 months	1	0	0	0	0	1	0	a	b	c	c	c	c	b	c	a	b	b	b	a	c	b	b	a	a	a	b	a	a	a	a	a	c	c	b
a	34 years old	b	c	c	b	b	c	3 years 6 months	0	0	0	1	0	0	0	a	b	c	c	c	c	c	c	c	b	b	b	a	d	a	a	a	a	a	b	a	a	a	a	a	b	b	b
a	42 years old	b	b	b	b	b	a	5 years 6 months	0	0	0	1	0	0	0	a	b	c	c	c	c	b	c	c	b	b	c	b	d	b	b	b	a	a	b	a	a	a	a	a	b	b	b
b	42 years old	b	c	f	c	b	c	9 months	1	0	0	0	0	0	0	b	b	c	a	b	c	b	c	a	b	b	b	b	b	a	b	a	a	a	b	a	a	a	b	a	b	b	b
b	37 years old	b	c	a	d	b	a	3 years	1	0	0	0	0	0	0	a	b	c	a	b	c	b	c	c	b	b	b	a	d	b	a	a	a	a	c	b	b	a	a	a	b	c	b
b	66 years old	a	a	e	a	b	b	10 years	0	0	0	1	0	0	0	a	b	c	c	c	c	c	c	a	b	b	c	b	d	b	a	a	a	b	c	b	b	b	e	c	c	d	d
a	39 years old	a	a	e	b	b	b	2 years 6 months	0	0	0	0	0	1	0	a	b	c	c	c	c	a	c	c	b	b	b	c	d	b	b	b	a	a	b	b	b	b	d	b	d	c	b
a	40 years old	b	b	b	d	b	a	5 years	1	0	0	1	0	1	0	a	b	a	a	c	c	b	c	a	b	b	b	a	d	b	a	a	a	a	c	a	a	a	a	a	b	b	b
b	53 years old	b	c	b	d	b	a	10 years	1	0	1	0	0	0	0	a	b	a	a	b	a	b	c	a	b	b	a	b	d	a	a	a	a	a	b	a	a	a	b	a	a	b	b
a	49 years old	c	c	a	c	b	a	8 years	1	0	0	0	0	1	0	a	b	a	a	b	c	a	c	a	b	b	b	b	d	b	a	a	a	a	b	a	a	a	b	a	b	c	b
a	44 years old	b	c	f	c	c	c	5 years 5 months	0	0	0	0	0	0	1	a	b	a	a	b	c	b	c	a	b	b	b	b	d	b	b	b	a	a	b	a	b	b	b	b	b	b	b
a	45 years old	b	c	a	c	b	a	3 years 6 months	1	0	0	1	1	0	0	a	b	a	a	b	c	b	c	a	b	b	b	b	d	b	a	a	a	a	b	a	b	b	b	a	b	b	b
a	28 years old	c	b	f	d	b	b	4 years	1	0	1	0	1	0	0	a	b	a	a	b	c	b	a	a	b	b	b	b	d	a	a	a	a	a	b	b	b	a	a	b	b	c	b
b	25 years old	c	b	d	b	b	b	3 years	1	0	1	0	0	0	0	a	b	c	a	c	c	b	b	a	b	c	a	b	d	a	a	a	a	a	c	a	b	b	a	a	b	c	b
b	36 years old	c	a	e	b	b	b	3 years 6 months	1	0	0	0	0	1	0	a	b	c	c	c	c	b	c	a	b	b	b	a	c	b	b	a	a	a	b	a	a	a	a	a	c	c	b
a	36 years old	b	c	c	b	b	c	8 years 6 months	0	0	0	1	0	0	0	a	b	c	c	c	c	c	c	c	b	b	b	a	d	a	a	a	a	a	b	a	a	a	a	a	b	b	b
b	42 years old	b	b	b	b	b	a	5 years 6 months	0	0	0	1	0	0	0	a	b	c	c	c	c	b	c	c	b	b	c	b	d	b	b	b	a	a	b	a	a	a	a	a	b	b	b
b	37 years old	b	c	f	c	b	c	6 years 3 months	1	0	0	0	0	0	0	b	b	c	a	b	c	b	c	a	b	b	b	b	b	a	b	a	a	a	b	a	a	a	b	a	b	b	b
a	37 years old	b	c	a	d	b	a	5 years	1	0	0	0	0	0	0	a	b	c	a	b	c	b	c	c	b	b	b	a	d	b	a	a	e	a	c	b	b	a	a	a	b	c	b
a	57 years old	a	a	e	a	b	b	30 years	0	0	0	0	0	0	0	a	b	c	c	c	c	c	c	a	b	b	c	b	d	b	a	a	a	a	c	b	b	b	e	c	c	d	d
a	39 years old	a	a	e	b	b	b	2 years 6 months	0	0	0	0	0	1	0	a	b	c	c	c	c	a	c	c	b	b	b	c	d	b	b	b	a	a	b	b	b	b	d	b	d	c	b
a	37 years old	b	b	h	c	b	b	1 years	0	0	0	0	0	0	0	a	b	a	a	b	a	b	c	c	b	b	b	a	d	b	a	a	a	a	b	a	a	b	a	a	b	b	b
a	46 years old	b	c	b	c	b	a	2 years	1	0	0	0	0	0	0	a	b	a	a	b	a	b	a	a	b	b	b	a	d	b	a	a	a	a	b	a	a	a	b	b	a	b	b
b	42 years old	b	c	b	c	b	a	2 years	1	0	1	0	0	0	0	a	b	a	a	b	a	b	a	a	b	b	b	a	d	b	a	a	a	a	b	a	a	a	a	a	a	b	b
a	52 years old	a	b	f	c	b	b	20 years	0	0	0	1	0	0	0	a	b	c	c	c	c	a	c	c	b	c	b	b	d	b	b	b	a	a	c	c	b	b	b	c	c	c	d
b	27 years old	b	b	d	d	a	b	3 years	1	0	0	1	0	0	0	a	b	a	a	b	c	b	a	a	b	c	b	a	d	b	a	a	a	a	c	a	a	a	a	a	b	b	b
a	36 years old	c	a	h	c	b	b	15 years	0	0	0	0	0	1	0	a	b	c	c	c	c	b	c	c	b	b	c	a	b	b	a	a	a	a	c	b	c	c	e	d	d	e	a
b	32 years old	c	c	b	d	b	a	7 years	0	0	0	1	0	0	0	a	a	a	c	b	c	b	c	a	c	b	c	b	a	b	a	a	a	a	b	a	a	a	a	a	b	b	b
a	47 years old	b	c	a	c	b	a	8 years	1	0	0	0	0	1	0	a	b	a	a	b	c	a	c	a	b	b	b	b	d	b	a	a	a	a	b	a	a	a	b	a	b	c	b
b	44 years old	b	c	f	c	c	c	5 years 5 months	0	0	0	0	0	0	1	a	b	a	a	b	c	b	c	a	b	b	b	b	d	b	b	b	a	a	b	a	b	b	b	b	b	b	b
a	45 years old	b	c	a	c	b	a	3 years 6 months	1	0	0	1	0	0	0	a	b	a	a	b	c	b	c	a	b	b	b	b	d	b	a	a	a	a	b	a	b	b	b	a	b	b	b
a	28 years old	c	b	f	d	a	b	4 years	1	0	1	0	1	0	0	a	b	a	a	b	c	b	a	a	b	b	b	b	d	a	a	a	a	a	b	b	b	a	a	b	b	c	b
b	27 years old	b	b	d	d	a	b	3 years	1	0	0	1	0	0	0	a	b	a	a	b	c	b	a	a	b	c	b	a	d	b	a	a	a	a	c	a	a	a	a	a	b	b	b
b	36 years old	c	a	h	c	b	b	3 years	0	0	0	0	0	1	0	a	b	c	c	c	c	b	c	c	b	b	c	a	b	b	a	a	a	a	c	b	c	c	e	d	d	e	a
a	32 years old	c	c	b	d	b	a	7 years	0	0	0	1	0	0	0	a	a	a	c	b	c	b	c	a	c	b	c	b	a	b	a	a	a	a	b	a	a	a	a	a	b	b	b
b	43 years old	b	b	d	c	c	b	7 years	0	0	0	0	0	0	0	a	b	c	c	c	c	c	c	c	b	c	c	c	d	b	a	a	a	a	b	b	b	b	a	a	b	c	b
b	47 years old	b	c	a	c	b	a	8 years	1	0	0	0	0	1	0	a	b	a	a	b	c	a	c	a	b	b	b	b	d	b	a	a	a	a	b	a	a	a	b	a	b	c	b
b	44 years old	b	c	f	c	c	c	3 years	0	0	0	0	0	0	1	a	b	a	a	b	c	b	c	a	b	b	b	b	d	b	b	b	a	a	b	a	b	b	b	b	b	b	b
a	45 years old	b	c	a	c	b	a	2 years	1	0	0	1	1	0	0	a	b	a	a	b	c	b	c	a	b	b	b	b	d	b	a	a	a	a	b	a	b	b	b	a	b	b	b
b	28 years old	c	b	f	d	b	b	4 years	1	0	1	0	1	0	0	a	b	a	a	b	c	b	a	a	b	b	b	b	d	a	a	a	a	a	b	b	b	a	a	b	b	c	b
a	25 years old	c	b	d	b	a	b	3 years	1	0	1	0	0	0	0	a	b	c	a	c	c	b	b	a	b	c	a	b	d	a	a	a	a	a	c	a	b	b	a	a	b	c	b
a	44 years old	b	c	a	c	b	a	3 years	1	0	1	0	1	0	0	a	b	a	a	b	c	b	c	a	b	b	b	b	d	b	a	a	a	a	b	a	a	a	b	b	b	b	b
a	32 years old	b	c	a	c	b	a	5 years	1	1	0	0	1	0	0	a	b	c	c	c	c	b	c	c	b	b	b	b	d	d	d	d	a	a	b	a	b	b	a	b	c	c	b
b	61 years old	c	a	e	b	b	c	5 years 6 months	0	0	0	1	0	0	0	a	b	c	a	b	c	c	c	a	b	b	b	c	b	b	b	a	a	a	c	a	a	a	a	a	b	c	d
b	37 years old	b	b	h	c	b	b	3 years	1	0	0	0	0	0	0	a	b	a	a	b	a	b	c	c	b	b	b	a	d	b	a	a	a	a	b	a	a	b	a	a	b	b	b
b	46 years old	b	c	b	c	b	a	1 year	1	0	0	0	0	0	0	a	b	a	a	b	a	b	a	a	b	b	b	a	d	b	a	a	a	a	b	a	a	a	b	b	a	b	b
b	42 years old	b	c	b	c	b	a	4 years	1	0	0	0	1	0	0	a	b	a	a	b	a	b	a	a	b	b	b	a	d	b	a	a	a	a	b	a	a	a	a	a	a	b	b
a	52 years old	a	b	f	c	b	b	7 years	0	0	0	1	0	0	0	a	b	c	c	c	c	a	c	c	b	c	b	b	d	b	b	b	a	a	c	c	b	b	b	c	c	c	d
a	27 years old	b	b	d	d	a	b	3 years	1	0	0	1	1	0	0	a	b	a	a	b	c	b	a	a	b	c	b	a	d	b	a	a	a	a	c	a	a	a	a	a	b	b	b
b	19 years old	c	a	h	a	a	b	8 years	0	0	0	0	0	1	0	a	b	c	c	c	c	b	c	c	b	b	c	a	b	b	a	a	a	a	c	b	c	c	e	d	d	e	a
b	32 years old	c	c	b	d	b	a	7 years	0	0	0	1	0	0	0	a	a	a	c	b	c	b	c	a	c	b	c	b	a	b	a	a	a	a	b	a	a	a	a	a	b	b	b
b	36 years old	c	a	e	b	b	b	3 years 6 months	1	0	0	0	0	1	0	a	b	c	c	c	c	b	c	a	b	b	b	a	c	b	b	a	a	a	b	a	a	a	a	a	c	c	b
b	36 years old	b	c	c	b	b	c	8 years 6 months	0	0	0	1	0	0	0	a	b	c	c	c	c	c	c	c	b	b	b	a	d	a	a	a	a	a	b	a	a	a	a	a	b	b	b
a	42 years old	b	b	b	b	b	a	5 years 6 months	0	0	0	1	0	0	0	a	b	c	c	c	c	b	c	c	b	b	c	b	d	b	b	b	a	a	b	a	a	a	a	a	b	b	b
b	37 years old	b	c	f	c	b	c	6 years 3 months	1	0	0	0	0	0	0	b	b	c	a	b	c	b	c	a	b	b	b	b	b	a	b	a	a	a	b	a	a	a	b	a	b	b	b
a	37 years old	b	c	a	d	b	a	5 years	1	0	0	0	0	0	0	a	b	c	a	b	c	b	c	c	b	b	b	a	d	b	a	a	a	a	c	b	b	a	a	a	b	c	b
a	55 years old	a	a	e	a	b	b	10 years	0	0	0	0	0	0	0	a	b	c	c	c	c	c	c	a	b	b	c	b	d	b	a	a	a	a	c	b	b	b	e	c	c	d	d
a	39 years old	a	a	e	b	b	b	2 years 6 months	0	0	0	0	0	1	0	a	b	c	c	c	c	a	c	c	b	b	b	c	d	b	b	b	a	a	b	b	b	b	d	b	d	c	b
b	33 years old	b	b	b	d	b	a	6 years	1	0	0	1	0	1	0	a	b	a	a	c	c	b	c	a	b	b	b	a	d	b	a	a	a	a	c	a	a	a	a	a	b	b	b
b	42 years old	b	c	b	d	b	a	3 years	1	0	1	0	0	0	0	a	b	a	a	b	a	b	c	a	b	b	a	b	d	a	a	a	a	c	b	a	a	a	b	a	a	b	b
a	43 years old	b	b	d	c	c	b	7 years	0	0	0	0	0	0	0	a	b	c	a	c	c	c	c	c	b	c	c	c	d	b	a	a	a	a	b	b	b	b	a	a	b	c	b
a	67 years old	a	b	h	a	c	b	10 years	0	0	0	1	0	0	0	a	b	c	a	c	c	b	c	a	b	b	b	b	c	b	b	a	a	a	b	a	b	b	a	a	b	c	d
a	43 years old	a	a	e	c	b	b	4 years 6 months	1	0	0	1	0	0	0	a	a	c	c	c	c	b	a	a	b	b	b	b	b	b	a	a	a	a	b	b	b	b	c	b	c	b	b
a	79 years old	a	a	e	b	d	b	12 years	0	0	0	0	0	1	0	a	b	c	c	c	c	a	c	c	b	b	b	c	d	b	b	b	a	a	b	b	b	b	d	b	d	c	b
b	37 years old	a	c	d	c	b	a	6 years	0	0	0	0	0	0	1	a	b	c	a	b	a	b	a	a	b	c	b	a	c	b	a	a	a	a	a	a	a	b	b	b	c	c	a
a	69 years old	c	a	h	b	b	c	8 years	0	0	0	1	0	0	0	a	b	c	a	b	c	c	c	a	b	b	b	c	b	b	b	a	a	a	c	a	a	a	a	a	b	c	d
b	36 years old	c	b	d	c	b	b	3 years	1	1	0	0	1	0	0	a	b	a	a	b	c	b	c	a	b	b	b	b	c	a	a	a	a	a	b	a	a	a	a	a	b	c	b
b	49 years old	a	a	e	a	b	b	6 months	0	0	0	1	0	0	0	a	b	c	c	c	c	b	c	c	b	b	b	b	d	d	d	d	a	a	b	a	b	b	a	b	c	c	b
b	24 years old	a	a	e	b	b	b	15 years	0	0	0	0	0	0	0	a	b	c	a	b	c	c	c	c	c	b	b	b	d	a	a	a	a	a	c	a	b	b	b	b	b	c	b
b	49 years old	a	a	e	b	b	b	9 years	1	0	0	0	1	0	0	a	b	c	b	b	c	b	c	a	b	b	b	c	d	b	a	a	a	a	b	a	a	a	c	b	d	d	d
b	29 years old	b	c	a	c	b	a	4 years	1	0	0	0	0	0	0	a	b	a	a	b	c	b	c	a	b	b	b	b	d	b	a	a	a	a	b	a	a	a	b	b	b	b	b
b	67 years old	a	b	h	b	c	b	10 years	0	0	0	1	0	0	0	a	c	c	a	c	c	b	c	a	b	b	b	b	c	b	b	a	a	a	b	a	b	b	a	a	b	c	d
b	18 years old	b	c	f	c	a	c	3 years 6 months	1	0	0	0	0	0	0	b	b	c	a	b	c	b	c	a	b	b	b	b	b	a	b	a	a	a	b	a	a	a	b	a	b	b	b
b	42 years old	b	c	b	c	b	a	4 years	1	0	0	0	1	0	0	a	b	a	a	b	a	b	a	a	b	b	b	a	d	b	a	a	a	a	b	a	a	a	a	a	a	b	b
b	52 years old	a	b	f	c	b	b	7 years	0	0	0	1	0	0	0	a	b	c	c	c	c	a	c	c	b	c	b	b	d	b	b	b	a	a	c	c	b	b	b	c	c	c	d
a	27 years old	b	b	d	d	a	b	3 years	1	0	0	1	1	0	0	a	b	a	a	b	c	b	a	a	b	c	b	a	d	b	a	a	a	a	c	a	a	a	a	a	b	b	b
a	19 years old	c	a	h	a	a	b	8 months	0	0	0	0	0	1	0	a	b	c	c	c	c	b	c	c	b	b	c	a	b	b	a	a	a	a	c	b	c	c	e	d	d	e	a
a	32 years old	b	c	b	d	b	a	7 years	0	0	0	1	0	0	0	a	b	a	c	b	c	b	c	a	c	b	c	b	a	b	a	a	a	a	b	a	a	a	a	a	b	b	b
a	36 years old	c	a	e	b	b	b	3 years 6 months	1	0	0	0	0	1	0	a	b	c	c	c	c	b	c	a	b	b	b	a	c	b	b	a	a	a	b	a	a	a	a	a	c	c	b
b	27 years old	b	b	d	d	a	b	3 years	1	0	0	1	1	0	0	a	b	a	a	b	c	b	a	a	b	c	b	a	d	b	a	a	a	a	c	a	a	a	a	a	b	b	b
a	36 years old	c	a	h	c	b	b	15 years	0	0	0	0	0	1	0	b	b	c	c	c	c	b	c	c	b	b	c	a	b	b	a	a	a	a	c	b	c	c	e	d	d	e	a
b	32 years old	c	c	b	d	b	a	7 years	0	0	0	1	0	0	0	a	a	a	c	b	c	b	c	a	c	b	c	b	a	b	a	a	a	a	b	a	a	a	a	a	b	b	b
a	47 years old	b	c	a	c	b	a	8 years	1	0	0	0	0	1	0	a	b	a	a	b	c	a	c	a	b	b	b	b	d	b	a	a	a	a	b	a	a	a	b	a	b	c	b
a	60 years old	a	a	e	a	c	b	2 years	0	0	0	0	0	0	1	a	b	c	c	c	c	c	c	a	b	b	c	b	d	b	a	a	a	a	c	b	b	b	e	c	c	d	d
b	39 years old	a	a	e	b	b	b	2 years 6 months	1	0	0	0	0	0	0	a	b	c	c	c	c	a	c	c	b	b	b	c	d	b	b	b	a	a	b	b	b	b	d	b	d	c	b
b	33 years old	b	b	b	d	b	a	3 years	1	0	0	1	0	0	0	a	b	a	a	c	c	b	c	a	b	b	b	a	d	b	a	a	a	a	c	a	a	a	a	a	b	b	b
a	42 years old	b	c	c	d	b	a	2 years	1	0	1	0	0	0	0	a	b	a	a	b	a	b	c	a	b	b	a	b	d	a	a	a	a	a	b	a	a	a	b	a	a	b	b
b	43 years old	b	b	d	c	c	b	6 years	0	0	0	0	0	0	0	a	b	c	c	c	c	c	c	c	b	c	c	c	d	b	a	a	a	a	b	b	b	b	a	a	b	c	b
b	67 years old	a	b	h	b	b	b	3 years	0	0	0	1	0	0	0	b	b	c	a	c	c	b	c	a	b	b	b	b	c	b	b	a	a	a	b	a	b	b	a	a	b	c	d
b	43 years old	a	a	e	c	b	b	2 years 6 months	1	0	0	1	0	0	0	a	a	c	a	c	c	b	a	a	b	b	b	b	b	b	a	a	a	a	b	b	b	b	c	b	c	b	b
b	43 years old	a	a	e	c	b	b	4 years 6 months	1	0	0	1	0	0	0	a	a	c	c	c	c	b	a	a	b	b	b	b	b	b	a	a	a	a	b	b	b	b	c	b	c	b	b
a	55 years old	a	a	e	a	b	b	3 years 6 months	0	0	0	1	0	0	0	a	b	a	c	b	c	b	c	a	b	b	b	b	c	b	a	a	a	a	b	a	b	a	a	a	b	c	b
a	52 years old	a	a	e	a	b	b	7 years	0	0	0	0	0	0	1	a	b	c	c	c	c	a	c	c	b	b	b	c	c	b	b	a	a	a	c	a	b	b	c	b	c	c	d
b	47 years old	b	c	e	c	b	a	20 years	0	0	0	0	0	0	0	a	b	c	a	b	a	b	a	a	b	c	b	a	c	b	a	a	a	b	a	a	a	b	b	b	c	c	a
a	61 years old	c	a	e	b	b	c	5 years 6 months	0	0	0	1	0	0	0	a	b	c	a	b	c	c	c	a	b	b	b	c	b	b	b	a	a	a	c	a	a	a	a	a	b	c	d
b	23 years old	c	b	d	c	a	b	3 years 5 months	1	1	0	0	1	0	0	a	b	a	a	b	c	b	c	a	b	b	b	b	c	a	a	a	a	a	b	a	a	a	a	a	b	c	b
b	49 years old	a	a	e	a	b	b	4 years 6 months	0	0	0	1	0	0	0	a	b	c	c	c	c	b	c	c	b	b	b	b	d	d	d	d	a	a	b	a	b	b	a	b	c	c	b
a	55 years old	a	a	e	b	b	b	15 years	0	0	0	0	0	0	0	a	b	c	a	b	c	c	c	c	c	b	b	b	d	a	a	a	a	a	c	a	b	b	b	b	b	c	b
a	67 years old	a	a	e	b	b	b	20 years	1	0	0	0	1	0	0	b	b	c	a	b	c	b	c	a	b	b	b	c	d	b	a	a	a	a	b	a	a	a	c	b	d	d	d
b	55 years old	a	a	e	b	b	b	15 years	0	0	0	0	0	0	0	a	b	c	a	b	c	c	c	c	c	b	b	b	d	a	a	a	a	a	c	a	b	b	b	b	b	c	b
b	67 years old	a	a	e	b	b	b	9 years	1	0	0	0	1	0	0	a	b	c	a	b	c	b	c	a	b	b	b	c	d	b	a	a	a	a	b	a	a	a	c	b	d	d	d
b	44 years old	b	c	a	c	b	a	4 years	1	0	0	0	0	0	0	a	b	a	a	b	c	b	c	a	b	b	b	b	d	b	a	a	a	a	b	a	a	a	b	b	b	b	b
a	31 years old	c	a	e	b	b	b	18 months	1	0	0	0	0	0	0	a	b	c	c	c	c	b	c	a	b	b	b	a	c	b	b	a	a	a	b	a	a	a	a	a	c	c	b
a	36 years old	c	a	h	c	b	a	4 years	0	0	0	0	0	0	1	a	b	c	c	c	c	b	c	c	b	b	c	a	b	b	a	a	a	a	c	b	c	c	e	d	d	e	a
b	23 years old	b	b	h	c	b	b	2 years	0	0	0	0	0	0	0	a	b	a	a	b	a	b	c	c	b	b	b	a	d	b	a	a	a	b	b	a	a	b	a	a	b	b	b
b	36 years old	c	a	e	b	b	b	3 years 6 months	1	0	0	0	0	1	0	a	b	c	c	c	c	b	c	a	b	b	b	a	c	b	b	a	a	a	b	a	a	a	a	a	c	c	b
b	36 years old	b	c	c	b	b	c	8 years 6 months	0	0	0	1	0	0	0	a	b	c	c	c	c	c	c	c	b	b	b	a	d	a	a	a	a	a	b	a	a	a	a	a	b	b	b
a	42 years old	b	b	b	b	b	a	5 years 6 months	0	0	0	1	0	0	0	a	b	c	c	c	c	b	c	c	b	b	c	b	d	b	b	b	a	a	b	a	a	a	a	a	b	b	b
a	37 years old	b	c	f	c	b	c	6 years 3 months	1	0	0	0	0	0	0	b	b	c	a	b	c	b	c	a	b	b	b	b	b	a	b	a	a	a	b	a	a	a	b	a	b	b	b
b	37 years old	b	c	a	d	b	a	5 years	1	0	0	0	0	0	0	a	b	c	a	b	c	b	c	c	b	b	b	a	d	b	a	a	c	a	c	b	b	a	a	a	b	c	b
a	55 years old	a	a	e	a	b	b	10 years	0	0	0	0	0	0	0	a	b	c	c	c	c	c	c	a	b	b	c	b	d	b	a	a	a	a	c	b	b	b	e	c	c	d	d
a	39 years old	a	a	e	b	b	b	2 years 6 months	0	0	0	0	0	1	0	a	b	c	c	c	c	a	c	c	b	b	b	c	d	b	b	b	a	a	b	b	b	b	d	b	d	c	b
b	33 years old	b	b	b	d	b	a	6 years	1	0	0	1	0	1	0	a	b	a	a	c	c	b	c	a	b	b	b	a	d	b	a	a	a	a	c	a	a	a	a	a	b	b	b
a	36 years old	c	a	h	c	b	b	15 years	0	0	0	0	0	1	0	a	b	c	c	c	c	b	c	c	b	b	c	a	b	b	a	a	a	b	c	b	c	c	e	d	d	e	a
a	32 years old	c	c	b	d	b	a	7 years	0	0	0	1	0	0	0	a	a	a	c	b	c	b	c	a	c	b	c	b	a	b	a	a	a	a	b	a	a	a	a	a	b	b	b
a	47 years old	b	c	a	c	b	a	8 years	1	0	0	0	0	1	0	a	b	a	a	b	c	a	c	a	b	b	b	b	d	b	a	a	a	a	b	a	a	a	b	a	b	c	b
b	44 years old	b	c	f	c	c	c	5 years 5 months	0	0	0	0	0	0	1	a	b	a	a	b	c	b	c	a	b	b	b	b	d	b	b	b	a	a	b	a	b	b	b	b	b	b	b
b	45 years old	b	c	a	c	b	a	3 years 6 months	1	0	0	1	1	0	0	a	b	a	a	b	c	b	c	a	b	b	b	b	d	b	a	a	a	a	b	a	b	b	b	a	b	b	b
a	28 years old	c	b	f	d	a	b	4 years	1	0	1	0	1	0	0	a	b	a	a	b	c	b	a	a	b	b	b	b	d	a	a	a	a	a	b	b	b	a	a	b	b	c	b
b	25 years old	c	b	d	b	a	b	3 years	1	0	1	0	0	0	0	a	b	c	a	c	c	b	b	a	b	c	a	b	d	a	a	a	a	a	c	a	b	b	a	a	b	c	b
b	36 years old	c	a	e	b	b	b	3 years 6 months	1	0	0	0	0	1	0	a	b	c	c	c	c	b	c	a	b	b	b	a	c	b	b	a	b	a	b	a	a	a	a	a	c	c	b
b	36 years old	b	c	c	b	b	c	8 years 6 months	0	0	0	1	0	0	0	a	b	c	c	c	c	c	c	c	b	b	b	a	d	a	a	a	a	a	b	a	a	a	a	a	b	b	b
b	42 years old	b	b	b	b	b	a	5 years 6 months	0	0	0	1	0	0	0	a	b	c	c	c	c	b	c	c	b	b	c	b	d	b	b	b	a	a	b	a	a	a	a	a	b	b	b
a	37 years old	b	c	f	c	b	c	6 years 3 months	1	0	0	0	0	0	0	b	b	c	a	b	c	b	c	a	b	b	b	b	b	a	b	a	a	a	b	a	a	a	b	a	b	b	b
a	37 years old	b	c	a	d	b	a	5 years	1	0	0	0	0	0	0	a	b	c	a	b	c	b	c	c	b	b	b	a	d	b	a	a	a	a	c	b	b	a	a	a	b	c	b
a	57 years old	a	a	e	a	b	b	10 years	0	0	0	0	0	0	0	a	b	c	c	c	c	c	c	a	b	b	c	b	d	b	a	a	a	a	c	b	b	b	e	c	c	d	d
a	39 years old	a	a	e	b	b	b	2 years 6 months	0	0	0	0	0	1	0	a	b	c	c	c	c	a	c	c	b	b	b	c	d	b	b	b	a	a	b	b	b	b	d	b	d	c	b
b	33 years old	b	b	b	d	b	a	6 years	1	0	0	1	0	1	0	a	b	a	a	c	c	b	c	a	b	b	b	a	d	b	a	a	a	a	c	a	a	a	a	a	b	b	b
b	42 years old	b	c	b	d	b	a	3 years	1	0	1	0	0	0	0	a	b	a	a	b	a	b	c	a	b	b	a	b	d	a	a	a	a	a	b	a	a	a	b	a	a	b	b
b	43 years old	b	b	d	c	c	b	7 years	0	0	0	0	0	0	0	a	b	c	c	c	c	c	c	c	b	c	c	c	d	b	a	a	a	a	b	b	b	b	a	a	b	c	b
a	67 years old	a	b	h	b	c	b	10 years	0	0	0	1	0	0	0	a	b	c	a	c	c	b	c	a	b	b	b	b	c	b	b	a	a	a	b	a	b	b	a	a	b	c	d
a	43 years old	a	a	e	c	b	b	4 years 6 months	1	0	0	1	0	0	0	a	a	c	c	c	c	b	a	a	b	b	b	b	b	b	a	a	a	a	b	b	b	b	c	b	c	b	b
b	55 years old	a	a	e	a	b	b	3 years 6 months	0	0	0	1	0	0	0	a	b	a	a	b	c	b	c	a	b	b	b	b	c	b	a	a	a	a	b	a	b	a	a	a	b	c	b
a	52 years old	a	a	e	a	b	b	7 years	0	0	0	0	0	0	1	a	b	c	c	c	c	a	c	c	b	b	b	c	c	b	b	a	a	a	c	a	b	b	c	b	c	c	d
a	47 years old	b	c	e	c	b	a	20 years	0	0	0	0	0	0	0	a	b	c	a	b	a	b	a	a	b	c	b	a	c	b	a	a	a	a	a	a	a	b	b	b	c	c	a
a	61 years old	c	a	e	b	b	c	5 years 6 months	0	0	0	1	0	0	0	a	b	c	a	b	c	c	c	a	b	b	b	c	b	b	b	a	a	a	c	a	a	a	a	a	b	c	d
a	36 years old	c	a	e	b	b	b	3 years 6 months	1	0	0	0	0	1	0	a	b	c	c	c	c	b	c	a	b	b	b	a	c	b	b	b	c	a	b	a	a	a	a	a	c	c	b
a	36 years old	b	c	c	b	b	c	8 years 6 months	0	0	0	1	0	0	0	a	b	c	c	c	c	c	c	c	b	b	b	a	d	a	a	a	a	a	b	a	a	a	a	a	b	b	d
a	42 years old	b	b	b	b	b	a	5 years 6 months	0	0	0	1	0	0	0	a	b	c	c	c	c	c	c	c	b	b	c	b	d	b	b	b	a	a	b	b	a	a	a	a	b	b	b
a	37 years old	b	c	f	c	b	c	6 years 3 months	1	0	0	0	0	0	0	b	b	c	a	b	c	b	c	a	b	b	b	b	b	a	b	a	a	a	b	a	a	a	b	a	b	b	b
b	37 years old	b	c	a	d	b	a	5 years	1	0	0	0	0	0	0	a	b	c	a	b	c	b	c	c	b	b	b	a	d	b	a	a	a	c	c	b	b	a	a	a	b	c	d
b	55 years old	a	a	e	a	b	b	10 years	0	0	0	1	0	0	0	a	b	c	c	c	c	c	c	a	b	b	c	b	d	b	a	a	a	a	c	b	b	b	e	c	c	d	d
b	39 years old	a	a	e	b	b	b	2 years 6 months	0	0	0	0	0	1	0	a	b	c	c	c	c	a	c	c	b	b	b	c	d	b	b	b	a	a	b	b	b	b	d	b	d	c	b
b	33 years old	b	b	b	d	b	a	6 years	1	0	0	1	0	1	0	a	b	a	a	c	c	b	c	a	b	b	b	a	d	b	a	a	a	b	c	a	a	a	a	a	b	b	b
a	36 years old	c	a	h	c	b	b	15 years	0	0	0	0	0	1	0	a	b	c	c	c	c	b	c	c	b	b	c	a	b	b	a	a	a	a	c	b	c	c	e	d	d	e	a
a	32 years old	c	c	b	d	b	a	7 years	0	0	0	1	0	0	0	a	a	a	c	b	c	b	c	a	c	b	c	b	a	b	a	a	a	a	b	a	a	a	a	a	b	b	b
b	47 years old	b	c	a	c	b	a	8 years	1	0	0	0	0	1	0	a	b	a	a	b	c	a	c	a	b	b	b	b	d	b	a	a	a	a	b	b	a	a	b	a	b	c	b
a	44 years old	b	c	f	c	c	c	5 years 5 months	0	0	0	0	0	0	1	a	b	a	a	b	c	b	c	a	b	b	b	b	d	b	b	b	a	a	b	a	b	b	b	b	b	b	b
b	28 years old	c	b	f	d	b	b	4 years	1	0	1	0	1	0	0	a	b	a	a	b	c	b	a	a	b	b	b	b	d	a	a	a	a	b	b	b	b	a	a	b	b	c	b
b	25 years old	c	b	d	b	a	b	3 years	1	0	1	0	0	0	0	a	b	c	a	c	c	b	b	a	b	c	a	b	d	a	a	a	c	a	c	a	b	b	a	a	b	c	b
a	36 years old	c	a	e	b	b	b	3 years 6 months	1	0	0	0	0	1	0	a	b	c	c	c	c	b	c	a	b	b	b	a	c	b	b	a	a	a	b	a	a	a	a	a	c	c	b
a	55 years old	a	a	e	a	b	b	3 years 6 months	0	0	0	1	0	0	0	b	b	a	a	b	c	b	c	a	b	b	b	b	c	b	a	a	a	a	b	a	b	a	a	a	b	c	b
b	52 years old	a	a	e	a	b	b	7 years	0	0	0	1	0	0	0	a	b	c	c	c	c	a	c	c	b	b	b	c	c	b	b	a	a	a	c	a	b	b	c	b	c	c	d
a	47 years old	b	c	e	c	b	a	20 years	0	0	0	0	0	0	0	a	b	c	a	b	a	b	a	a	b	c	b	a	c	b	a	a	a	b	a	a	a	b	b	b	c	c	a
a	61 years old	c	a	e	b	b	c	5 years 6 months	0	0	0	1	0	0	0	a	b	c	a	b	c	c	c	a	b	b	b	c	b	b	b	a	a	a	c	a	a	a	a	a	b	c	d
b	36 years old	c	a	e	b	b	b	3 years 6 months	1	0	0	0	0	1	0	a	b	c	c	c	c	b	c	a	b	b	b	a	c	b	b	a	a	a	b	a	a	a	a	a	c	c	b
a	36 years old	b	c	c	b	b	c	8 years 6 months	0	0	0	1	0	0	0	a	b	c	c	c	c	c	c	c	b	b	b	a	d	a	a	a	c	a	b	a	a	a	a	a	b	b	b
b	42 years old	b	b	b	b	b	a	5 years 6 months	0	0	0	1	0	0	0	a	b	c	c	c	c	b	c	c	b	b	c	b	d	b	b	b	a	a	b	a	a	a	a	a	b	b	a
a	37 years old	b	c	f	c	b	c	6 years 3 months	1	0	0	0	0	0	0	b	b	c	a	b	c	b	c	a	b	b	b	b	b	a	b	a	a	a	b	a	a	a	b	a	b	b	b
a	27 years old	b	b	d	d	a	b	3 years	1	0	0	1	0	0	0	a	b	a	a	b	c	b	a	a	b	c	b	a	d	b	a	a	a	a	c	a	a	a	a	a	b	b	b
a	19 years old	c	a	h	a	a	b	1 years	0	0	0	0	0	1	0	a	b	c	c	c	c	b	c	c	b	b	c	a	b	b	a	a	a	a	c	b	c	c	e	d	d	e	a
a	32 years old	a	c	b	d	b	a	7 years	0	0	0	1	0	0	0	a	a	a	c	b	c	b	c	a	c	b	c	b	a	b	a	a	a	a	b	a	a	a	a	a	b	b	b
a	39 years old	c	a	e	b	b	b	3 years 6 months	1	0	0	0	0	1	0	a	b	c	c	c	c	b	c	a	b	b	b	a	c	b	b	a	a	a	b	a	a	a	a	a	c	c	b
b	27 years old	b	b	d	d	a	b	3 years	1	0	0	1	0	0	0	a	b	a	a	b	c	b	a	a	b	c	b	a	d	b	a	a	a	a	c	a	a	a	a	a	b	b	b
a	36 years old	a	a	h	c	c	b	4 years	0	0	0	1	0	1	0	a	b	c	c	c	c	b	c	c	b	b	c	a	b	b	a	a	c	a	c	b	c	c	e	d	d	e	a
a	35 years old	b	c	a	c	b	a	8 years	1	0	0	0	0	0	0	a	b	a	a	b	c	a	c	a	b	b	b	b	d	b	a	a	a	a	b	a	a	a	b	a	b	c	b
a	39 years old	b	c	f	c	b	c	8 years	1	0	0	0	0	0	0	a	b	a	a	b	c	b	c	a	b	b	b	b	d	b	b	b	a	a	b	a	b	b	b	b	b	b	b
a	45 years old	b	c	a	c	b	a	23 years	1	0	1	1	0	0	0	a	b	a	a	b	c	b	c	a	b	b	b	b	d	b	a	a	a	a	b	a	b	b	b	a	b	b	b
b	29 years old	a	a	e	a	b	b	4 years	0	0	0	1	0	0	0	a	b	c	c	c	c	b	c	c	b	b	b	b	d	d	d	d	a	a	b	a	b	b	a	b	c	c	b
a	39 years old	a	a	e	b	b	b	5 years	0	0	0	0	0	0	0	a	b	c	a	b	c	c	c	c	c	b	b	b	d	a	a	a	a	a	c	a	b	b	b	b	b	c	b
a	37 years old	a	a	e	b	b	b	2 years	1	0	0	0	0	0	0	a	b	c	a	b	c	b	c	a	b	b	b	c	d	b	a	a	a	a	b	a	a	a	c	b	d	d	d
a	26 years old	b	c	a	c	b	a	3 years	0	0	1	0	1	0	0	a	b	a	a	b	c	b	c	a	b	b	b	b	d	b	a	a	a	a	b	a	a	a	b	b	b	b	b
b	55 years old	a	a	e	a	b	b	30 years	1	0	0	1	0	0	0	a	b	a	a	b	c	b	c	a	b	b	b	b	c	b	a	a	a	a	b	a	b	a	a	a	b	c	b
a	29 years old	a	a	e	a	b	b	7 years	0	0	0	0	0	1	0	a	b	c	c	c	c	a	c	c	b	b	b	c	c	b	b	a	a	a	c	a	b	b	c	b	c	c	d
a	27 years old	b	c	e	c	b	a	22 years	0	0	1	0	0	0	0	a	b	c	a	b	a	b	a	a	b	c	b	a	c	b	a	a	a	a	a	a	a	b	b	b	c	c	a
a	32 years old	c	a	e	b	b	c	5 years	1	0	0	1	0	0	0	a	b	c	a	b	c	c	c	a	b	b	b	c	b	b	b	a	a	a	c	a	a	a	a	a	b	c	d
b	57 years old	c	b	d	c	a	b	13 years 3 months	1	1	0	0	0	0	0	a	b	a	a	b	c	b	c	a	b	b	b	b	c	a	a	a	a	a	b	a	a	a	a	a	b	c	b
a	43 years old	a	a	a	b	b	b	12 years	0	0	1	0	0	0	0	a	b	c	c	c	c	a	c	c	b	b	b	c	d	b	b	b	a	a	b	b	b	b	d	b	d	c	b
b	37 years old	b	b	b	d	b	a	6 years	1	0	0	1	0	0	0	a	b	a	a	c	c	b	c	a	b	b	b	a	d	b	a	a	a	a	c	a	a	a	a	a	b	b	b
b	37 years old	b	c	b	d	b	a	3 years	1	0	0	0	0	0	0	a	b	a	a	b	a	b	c	a	b	b	a	b	d	a	a	a	a	a	b	a	a	a	b	a	a	b	b
a	43 years old	b	b	d	c	b	b	17 years	1	0	0	0	0	0	0	a	b	c	c	c	c	c	c	c	b	c	c	c	d	b	a	a	a	a	b	b	b	b	a	a	b	c	b
b	34 years old	c	a	e	b	b	b	13 years 6 months	1	0	0	0	0	0	0	a	b	c	c	c	c	b	c	a	b	b	b	a	c	b	b	a	a	a	b	a	a	a	a	a	c	c	b
b	55 years old	b	c	c	b	b	c	18 years	1	0	0	1	0	0	0	a	b	c	c	c	c	c	c	c	b	b	b	a	d	a	a	a	a	a	b	a	a	a	a	a	b	b	b
b	47 years old	b	b	b	b	b	a	15 years 6 months	0	0	0	1	0	0	0	a	b	c	c	c	c	b	c	c	b	b	c	b	d	b	b	b	a	a	b	a	a	a	a	a	b	b	b
a	32 years old	b	c	f	c	b	c	6 years	0	0	0	0	0	0	0	b	b	c	a	b	c	b	c	a	b	b	b	b	b	a	b	a	a	a	b	a	a	a	b	a	b	b	b
a	31 years old	b	c	a	d	b	a	5 years	1	0	0	1	0	0	0	a	b	c	a	b	c	b	c	c	b	b	b	a	d	b	a	a	a	a	c	b	b	a	a	a	b	c	b
a	65 years old	b	c	a	c	d	a	18 years	1	0	0	0	0	0	0	a	b	a	a	b	c	a	c	a	b	b	b	b	d	b	a	a	a	a	b	a	a	a	b	a	b	c	b
a	24 years old	b	c	f	c	a	c	3 years 7 months	0	0	0	0	0	0	0	a	b	a	a	b	c	b	c	a	b	b	b	b	d	b	b	b	a	a	b	a	b	b	b	b	b	b	b
a	64 years old	b	c	a	c	b	a	30 years 6 months	1	0	0	1	1	0	0	a	b	a	a	b	c	b	c	a	b	b	b	b	d	b	a	a	a	a	b	a	b	b	b	a	b	b	b
a	38 years old	c	b	f	d	a	b	14 years	1	0	0	0	0	0	0	a	b	a	a	b	c	b	a	a	b	b	b	b	d	a	a	a	a	a	b	b	b	a	a	b	b	c	b
b	69 years old	c	b	d	b	a	b	14 years	1	0	0	1	0	0	0	a	b	c	a	c	c	b	b	a	b	c	a	b	d	a	a	a	a	a	c	a	b	b	a	a	b	c	b
a	58 years old	a	b	f	c	b	b	29 years	1	0	0	1	0	0	0	a	b	c	c	c	c	a	c	c	b	c	b	b	d	b	b	b	a	a	c	c	b	b	b	c	c	c	d
b	53 years old	b	b	d	d	a	b	34 years	1	0	0	1	0	0	0	a	b	a	a	b	c	b	a	a	b	c	b	a	d	b	a	a	a	a	c	a	a	a	a	a	b	b	b
a	43 years old	c	a	h	c	b	b	17 years	0	0	0	0	0	0	0	a	b	c	c	c	c	b	c	c	b	b	c	a	b	b	a	a	a	a	c	b	c	c	e	d	d	e	a
b	53 years old	c	c	b	d	b	a	12 years	1	0	0	1	0	0	0	a	a	a	c	b	c	b	c	a	c	b	c	b	a	b	a	a	a	a	b	a	a	a	a	a	b	b	b
a	37 years old	b	c	a	c	b	a	18 years	1	0	0	0	0	0	0	a	b	a	a	b	c	a	c	a	b	b	b	b	d	b	a	a	a	a	b	a	a	a	b	a	b	c	b
b	24 years old	b	b	d	d	a	b	2 years	1	0	0	0	0	0	0	a	b	a	a	b	c	b	a	a	b	c	b	a	d	b	a	a	a	a	c	a	a	a	a	a	b	b	b
a	34 years old	c	a	h	c	b	b	11 years	0	0	0	0	0	0	0	a	b	c	c	c	c	b	c	c	b	b	c	a	b	b	a	a	a	a	c	b	c	c	e	d	d	e	a
a	45 years old	b	c	a	c	b	a	2 years	1	0	0	1	0	0	0	a	b	a	a	b	c	a	c	a	b	b	b	b	d	b	a	a	a	a	b	a	a	a	b	a	b	c	b
a	73 years old	b	c	f	c	d	c	13 years 4 months	0	0	0	1	0	0	0	a	b	a	a	b	c	b	c	a	b	b	b	b	d	b	b	b	a	a	b	a	b	b	b	b	b	b	b
a	38 years old	b	c	a	c	b	a	33 years 6 months	0	0	0	1	0	0	0	a	b	a	a	b	c	b	c	a	b	b	b	b	d	b	a	a	a	a	b	a	b	b	b	a	b	b	b
a	33 years old	c	b	f	d	a	b	2 months	0	0	0	1	0	0	0	a	b	a	a	b	c	b	a	a	b	b	b	b	d	a	a	a	a	a	b	b	b	a	a	b	b	c	b
b	38 years old	c	b	d	b	a	b	2 years	0	0	0	1	0	0	0	a	b	c	a	c	c	b	b	a	b	c	a	b	d	a	a	a	a	a	c	a	b	b	a	a	b	c	b
a	37 years old	a	b	f	c	b	b	2 years	0	0	0	1	0	0	0	a	b	c	c	c	c	a	c	c	b	c	b	b	d	b	b	b	a	a	c	c	b	b	b	c	c	c	d
a	36 years old	b	c	a	c	b	a	3 years	0	0	0	0	0	0	0	a	b	a	a	b	c	b	c	a	b	b	b	b	d	b	a	a	a	a	b	a	a	a	b	b	b	b	b
b	59 years old	a	a	e	a	b	b	33 years	1	0	0	1	0	0	0	a	b	a	a	b	c	b	c	a	b	b	b	b	c	b	a	a	a	a	b	a	b	a	a	a	b	c	b
a	29 years old	a	a	e	a	b	b	7 years	0	0	0	0	0	1	0	a	b	c	c	c	c	a	c	c	b	b	b	c	c	b	b	a	a	a	c	a	b	b	c	b	c	c	d
a	38 years old	b	c	e	c	b	a	3 years	1	0	1	0	0	0	0	a	b	c	a	b	a	b	a	a	b	c	b	a	c	b	a	a	a	a	a	a	a	b	b	b	c	c	a
a	36 years old	c	a	e	b	b	c	15 years	0	0	0	0	0	0	0	a	b	c	a	b	c	c	c	a	b	b	b	c	b	b	b	a	a	a	c	a	a	a	a	a	b	c	d
b	65 years old	c	b	d	c	a	b	19 years 3 months	1	0	0	0	0	0	0	a	b	a	a	b	c	b	c	a	b	b	b	b	c	a	a	a	a	a	b	a	a	a	a	a	b	c	b
b	33 years old	a	a	e	a	b	b	2 years	1	0	0	0	0	0	0	a	b	a	a	b	c	b	c	a	b	b	b	b	c	b	a	a	a	a	b	a	b	a	a	a	b	c	b
a	31 years old	a	a	e	a	b	b	3 years	0	0	1	0	0	0	0	a	b	c	c	c	c	a	c	c	b	b	b	c	c	b	b	a	a	a	c	a	b	b	c	b	c	c	d
a	39 years old	c	a	h	c	b	b	1 year	1	0	0	0	0	0	0	a	b	c	c	c	c	b	c	c	b	b	c	a	b	b	a	a	a	a	c	b	c	c	e	d	d	e	a
b	46 years old	c	c	b	d	b	a	10 years	0	0	0	1	0	0	0	a	a	a	c	b	c	b	c	a	c	b	c	b	a	b	a	a	a	a	b	a	a	a	a	a	b	b	b
a	30 years old	b	c	a	c	b	a	4 years	0	0	0	0	0	0	1	a	b	a	a	b	c	a	c	a	b	b	b	b	d	b	a	a	a	a	b	a	a	a	b	a	b	c	b
a	49 years old	b	c	f	c	b	c	18 years	0	0	0	0	0	0	0	a	b	a	a	b	c	b	c	a	b	b	b	b	d	b	b	b	a	a	b	a	b	b	b	b	b	b	b
a	71 years old	a	b	f	c	d	b	40 years	0	0	0	1	0	0	0	a	b	c	c	c	c	a	c	c	b	c	b	b	d	b	b	b	a	a	c	c	b	b	b	c	c	c	d
b	42 years old	b	b	d	d	a	b	3 years	1	0	0	1	0	0	0	a	b	a	a	b	c	b	a	a	b	c	b	a	d	b	a	a	a	a	c	a	a	a	a	a	b	b	b
a	41 years old	c	a	h	c	b	b	10 years	0	0	0	0	0	0	0	a	b	c	c	c	c	b	c	c	b	b	c	a	b	b	a	a	a	a	c	b	c	c	e	d	d	e	a
b	46 years old	c	c	b	d	b	a	10 years	1	0	0	0	0	0	0	a	a	a	c	b	c	b	c	a	c	b	c	b	a	b	a	a	a	a	b	a	a	a	a	a	b	b	b
a	42 years old	b	c	a	c	b	a	18 years	1	0	1	0	0	0	0	a	b	a	a	b	c	a	c	a	b	b	b	b	d	b	a	a	a	a	b	a	a	a	b	a	b	c	b
b	43 years old	b	b	d	d	a	b	20 years	1	0	0	0	0	0	0	a	b	a	a	b	c	b	a	a	b	c	b	a	d	b	a	a	a	a	c	a	a	a	a	a	b	b	b
a	60 years old	a	a	e	b	b	b	20 years 6 months	1	0	0	1	0	0	0	a	b	c	c	c	c	a	c	c	b	b	b	c	d	b	b	b	a	a	b	b	b	b	d	b	d	c	b
b	51 years old	b	b	b	d	b	a	12 years	1	0	0	0	0	1	0	a	b	a	a	c	c	b	c	a	b	b	b	a	d	b	a	a	a	a	c	a	a	a	a	a	b	b	b
b	53 years old	b	c	b	d	b	a	7 years	1	0	0	0	0	0	0	a	b	a	a	b	a	b	c	a	b	b	a	b	d	a	a	a	a	a	b	a	a	a	b	a	a	b	b
a	42 years old	b	b	d	c	b	b	4 years	0	0	0	0	0	0	0	a	b	c	c	c	c	c	c	c	b	c	c	c	d	b	a	a	a	a	b	b	b	b	a	a	b	c	b
b	67 years old	a	b	h	b	d	b	18 years	0	0	0	1	0	0	0	a	b	c	a	c	c	b	c	a	b	b	b	b	c	b	b	a	a	a	b	a	b	b	a	a	b	c	d
a	53 years old	a	a	e	c	b	b	14 years 6 months	1	0	0	1	0	0	0	a	a	c	c	c	c	b	a	a	b	b	b	b	b	b	a	a	a	a	b	b	b	b	c	b	c	b	b
b	53 years old	a	a	e	a	b	b	3 years 9 months	1	0	0	1	0	0	0	a	b	a	a	b	c	b	c	a	b	b	b	b	c	b	a	a	a	a	b	a	b	a	a	a	b	c	b
a	42 years old	a	a	e	a	b	b	13 years	0	0	0	1	0	1	0	a	b	c	c	c	c	a	c	c	b	b	b	c	c	b	b	a	a	a	c	a	b	b	c	b	c	c	d
a	43 years old	b	c	e	c	b	a	22 years	0	0	0	0	0	0	0	a	b	c	a	b	a	b	a	a	b	c	b	a	c	b	a	a	a	a	a	a	a	b	b	b	c	c	a
a	53 years old	c	a	e	b	b	c	15 years 6 months	0	0	0	1	0	0	0	a	b	c	a	b	c	c	c	a	b	b	b	c	b	b	b	a	a	a	c	a	a	a	a	a	b	c	d
b	69 years old	c	b	d	c	a	b	13 years 5 months	1	1	0	0	1	0	0	a	b	a	a	b	c	b	c	a	b	b	b	b	c	a	a	a	a	a	b	a	a	a	a	a	b	c	b
a	46 years old	c	a	e	b	b	c	10 years	0	0	0	0	0	0	0	a	b	c	a	b	c	c	c	a	b	b	b	c	b	b	b	a	a	a	c	a	a	a	a	a	b	c	d
b	65 years old	c	b	d	c	a	b	11 years 3 months	1	0	0	0	0	0	0	a	b	a	a	b	c	b	c	a	b	b	b	b	c	a	a	a	a	a	b	a	a	a	a	a	b	c	b
b	34 years old	a	a	e	a	b	b	12 years	1	0	0	0	0	0	0	a	b	a	a	b	c	b	c	a	b	b	b	b	c	b	a	a	a	a	b	a	b	a	a	a	b	c	b
a	36 years old	a	a	e	a	b	b	13 years	1	0	1	0	0	0	0	a	b	c	c	c	c	a	c	c	b	b	b	c	c	b	b	a	a	a	c	a	b	b	c	b	c	c	d
a	59 years old	c	a	h	c	b	b	18 years	1	0	0	0	0	0	0	a	b	c	c	c	c	b	c	c	b	b	c	a	b	b	a	a	a	a	c	b	c	c	e	d	d	e	a
b	44 years old	c	c	b	d	b	a	12 years	1	0	0	1	0	0	0	a	a	a	c	b	c	b	c	a	c	b	c	b	a	b	a	a	a	a	b	a	a	a	a	a	b	b	b
a	45 years old	c	a	h	c	b	b	2 years	0	0	0	0	0	0	0	a	b	c	c	c	c	b	c	c	b	b	c	a	b	b	a	a	a	a	c	b	c	c	e	d	d	e	a
b	58 years old	c	c	b	d	b	a	7 years	1	0	0	0	0	0	0	a	a	a	c	b	c	b	c	a	c	b	c	b	a	b	a	a	a	a	b	a	a	a	a	a	b	b	b
a	48 years old	b	c	a	c	b	a	10 years	1	0	0	0	0	0	0	a	b	a	a	b	c	a	c	a	b	b	b	b	d	b	a	a	a	a	b	a	a	a	b	a	b	c	b
b	71 years old	b	b	d	d	a	b	20 years	1	0	0	0	0	0	0	a	b	a	a	b	c	b	a	a	b	c	b	a	d	b	a	a	a	a	c	a	a	a	a	a	b	b	b
b	35 years old	a	b	h	b	d	b	10 years	0	0	0	1	0	0	0	a	b	c	a	c	c	b	c	a	b	b	b	b	c	b	b	a	a	a	b	a	b	b	a	a	b	c	d
a	29 years old	a	a	e	c	b	b	4 years	1	0	0	0	0	0	0	a	a	c	c	c	c	b	a	a	b	b	b	b	b	b	a	a	a	a	b	b	b	b	c	b	c	b	b
b	32 years old	b	b	h	c	b	b	14 years	0	1	1	0	0	0	0	a	b	a	a	b	a	b	c	c	b	b	b	a	d	b	a	a	a	a	b	a	a	b	a	a	b	b	b
a	47 years old	b	c	b	c	b	a	16 years	0	0	0	0	0	0	1	a	b	a	a	b	a	b	a	a	b	b	b	a	d	b	a	a	a	a	b	a	a	a	b	b	a	b	b
b	56 years old	b	c	b	c	b	a	13 years	1	0	1	0	0	0	0	a	b	a	a	b	a	b	a	a	b	b	b	a	d	b	a	a	a	a	b	a	a	a	a	a	a	b	b
a	59 years old	a	a	e	b	b	b	16 years	0	0	0	0	0	0	0	a	b	c	a	b	c	c	c	c	c	b	b	b	d	a	a	a	a	a	c	a	b	b	b	b	b	c	b
a	35 years old	a	a	e	b	b	b	2 years	1	0	0	0	1	0	0	a	b	c	a	b	c	b	c	a	b	b	b	c	d	b	a	a	a	a	b	a	a	a	c	b	d	d	d
a	65 years old	b	c	a	c	b	a	30 years	0	0	0	0	1	0	0	a	b	a	a	b	c	b	c	a	b	b	b	b	d	b	a	a	a	a	b	a	a	a	b	b	b	b	b
a	37 years old	a	a	e	a	b	b	7 years	0	0	0	0	0	0	1	a	b	c	c	c	c	a	c	c	b	b	b	c	c	b	b	a	a	a	c	a	b	b	c	b	c	c	d
a	47 years old	b	c	e	c	b	a	2 years	0	0	0	0	0	0	0	a	b	c	a	b	a	b	a	a	b	c	b	a	c	b	a	a	a	a	a	a	a	b	b	b	c	c	a
a	63 years old	c	a	e	b	b	b	15 years 6 months	0	0	0	1	0	0	0	a	b	c	a	b	c	c	c	a	b	b	b	c	b	b	b	a	a	a	c	a	a	a	a	a	b	c	d
a	64 years old	b	c	f	c	b	b	15 years 5 months	1	0	0	0	0	0	0	a	b	a	a	b	c	b	c	a	b	b	b	b	d	b	b	b	a	a	b	a	b	b	b	b	b	b	b
a	56 years old	b	c	a	c	b	a	13 years 6 months	0	0	0	1	1	0	0	a	b	a	a	b	c	b	c	a	b	b	b	b	d	b	a	a	a	a	b	a	b	b	b	a	b	b	b
a	36 years old	c	b	f	d	a	b	4 years	1	0	0	0	0	0	0	a	b	a	a	b	c	b	a	a	b	b	b	b	d	a	a	a	a	a	b	b	b	a	a	b	b	c	b
b	64 years old	c	b	d	b	a	b	30 years	1	1	1	0	0	0	0	a	b	c	a	c	c	b	b	a	b	c	a	b	d	a	a	a	a	a	c	a	b	b	a	a	b	c	b
a	33 years old	b	b	d	c	b	b	7 years	0	0	0	0	0	1	0	a	b	c	c	c	c	c	c	c	b	c	c	c	d	b	a	a	a	a	b	b	b	b	a	a	b	c	b
b	59 years old	a	b	h	b	d	b	9 years	0	0	1	1	0	0	0	a	b	c	a	c	c	b	c	a	b	b	b	b	c	b	b	a	a	a	b	a	b	b	a	a	b	c	d
a	23 years old	a	a	e	c	b	b	4 years 6 months	1	0	0	1	0	0	0	a	a	c	c	c	c	b	a	a	b	b	b	b	b	b	a	a	a	a	b	b	b	b	c	b	c	b	b
b	53 years old	a	a	e	a	b	b	13 years 6 months	0	0	0	0	0	0	0	a	b	a	a	b	c	b	c	a	b	b	b	b	c	b	a	a	a	a	b	a	b	a	a	a	b	c	b
a	65 years old	a	a	e	a	b	b	17 years	0	0	0	0	0	0	1	a	b	c	c	c	c	a	c	c	b	b	b	c	c	b	b	a	a	a	c	a	b	b	c	b	c	c	d
a	44 years old	b	c	e	c	b	a	2 years	0	0	0	0	0	0	0	a	b	c	a	b	a	b	a	a	b	c	b	a	c	b	a	a	a	a	a	a	a	b	b	b	c	c	a
a	31 years old	c	a	e	b	b	b	5 years	0	0	0	1	0	0	0	a	b	c	a	b	c	c	c	a	b	b	b	c	b	b	b	a	a	a	c	a	a	a	a	a	b	c	d
b	65 years old	c	b	d	c	a	b	23 years 5 months	1	0	0	0	0	0	0	a	b	a	a	b	c	b	c	a	b	b	b	b	c	a	a	a	a	a	b	a	a	a	a	a	b	c	b
b	58 years old	a	a	e	a	b	b	14 years 6 months	1	0	0	1	0	0	0	a	b	c	c	c	c	b	c	c	b	b	b	b	d	d	d	d	a	a	b	a	b	b	a	b	c	c	b
a	34 years old	c	a	e	b	b	b	1 years	0	0	0	0	0	0	0	a	b	c	a	b	c	c	c	a	b	b	b	c	b	b	b	a	a	a	c	a	a	a	a	a	b	c	d
b	57 years old	c	b	d	c	a	b	10 years 3 months	1	0	1	0	0	0	0	a	b	a	a	b	c	b	c	a	b	b	b	b	c	a	a	a	a	a	b	a	a	a	a	a	b	c	b
b	38 years old	a	a	e	a	b	b	2 years	1	0	0	1	0	0	0	a	b	a	a	b	c	b	c	a	b	b	b	b	c	b	a	a	a	a	b	a	b	a	a	a	b	c	b
a	49 years old	c	a	h	c	b	b	17 years	1	0	0	0	0	0	0	a	b	c	c	c	c	b	c	c	b	b	c	a	b	b	a	a	a	a	c	b	c	c	e	d	d	e	a
b	52 years old	c	c	b	d	b	a	2 years	1	0	0	1	0	0	0	a	a	a	c	b	c	b	c	a	c	b	c	b	a	b	a	a	a	a	b	a	a	a	a	a	b	b	b
a	46 years old	b	c	a	c	b	a	10 years	1	0	0	0	0	0	0	a	b	a	a	b	c	a	c	a	b	b	b	b	d	b	a	a	a	a	b	a	a	a	b	a	b	c	b
b	35 years old	b	b	b	d	b	a	6 years	1	0	0	0	0	1	0	a	b	a	a	c	c	b	c	a	b	b	b	a	d	b	a	a	a	a	c	a	a	a	a	a	b	b	b
b	56 years old	b	c	b	d	b	a	4 years	1	0	0	1	0	0	0	a	b	a	a	b	a	b	c	a	b	b	a	b	d	a	a	a	a	a	b	a	a	a	b	a	a	b	b
a	44 years old	b	b	d	c	b	b	17 years	0	0	0	1	0	0	0	a	b	c	c	c	c	c	c	c	b	c	c	c	d	b	a	a	a	a	b	b	b	b	a	a	b	c	b
b	48 years old	b	c	b	d	b	a	3 years	1	0	0	1	0	0	0	a	b	a	a	b	a	b	c	a	b	b	a	b	d	a	a	a	a	a	b	a	a	a	b	a	a	b	b
a	73 years old	b	b	d	c	b	b	37 years	0	0	0	1	0	0	0	a	b	c	c	c	c	c	c	c	b	c	c	c	d	b	a	a	a	a	b	b	b	b	a	a	b	c	b
b	65 years old	a	b	h	b	d	b	10 years	0	0	0	1	1	0	0	a	b	c	a	c	c	b	c	a	b	b	b	b	c	b	b	a	a	a	b	a	b	b	a	a	b	c	d
a	48 years old	a	a	e	c	b	b	4 years	1	0	0	1	0	0	0	a	a	c	c	c	c	b	a	a	b	b	b	b	b	b	a	a	a	a	b	b	b	b	c	b	c	b	b
b	45 years old	b	c	b	c	b	a	4 years	1	0	1	0	1	0	0	a	b	a	a	b	a	b	a	a	b	b	b	a	d	b	a	a	a	a	b	a	a	a	a	a	a	b	b
a	45 years old	a	a	e	b	b	b	12 years	0	0	0	0	0	0	0	a	b	c	a	b	c	c	c	c	c	b	b	b	d	a	a	a	a	a	c	a	b	b	b	b	b	c	b
a	59 years old	a	a	e	b	b	b	27 years	1	0	0	0	1	0	0	a	b	c	a	b	c	b	c	a	b	b	b	c	d	b	a	a	a	a	b	a	a	a	c	b	d	d	d
a	58 years old	b	c	a	d	b	a	35 years	1	0	0	0	1	0	0	a	b	c	a	b	c	b	c	c	b	b	b	a	d	b	a	a	a	a	c	b	b	a	a	a	b	c	b
a	55 years old	a	a	e	a	b	b	24 years	0	0	0	0	0	1	0	a	b	c	c	c	c	c	c	a	b	b	c	b	d	b	a	a	a	a	c	b	b	b	e	c	c	d	d
a	39 years old	a	a	e	b	b	b	20 years 6 months	1	0	0	1	0	0	0	a	b	c	c	c	c	a	c	c	b	b	b	c	d	b	b	b	a	a	b	b	b	b	d	b	d	c	b
b	71 years old	b	c	b	c	b	a	32 years	1	0	0	0	0	0	0	a	b	a	a	b	a	b	a	a	b	b	b	a	d	b	a	a	a	a	b	a	a	a	a	a	a	b	b
a	57 years old	a	b	f	c	b	b	22 years	0	0	0	1	0	0	0	a	b	c	c	c	c	a	c	c	b	c	b	b	d	b	b	b	a	a	c	c	b	b	b	c	c	c	d
b	29 years old	b	b	d	d	a	b	6 years	1	0	0	1	0	0	0	a	b	a	a	b	c	b	a	a	b	c	b	a	d	b	a	a	a	a	c	a	a	a	a	a	b	b	b
a	67 years old	c	a	h	c	b	b	10 years	0	0	0	0	0	1	0	a	b	c	c	c	c	b	c	c	b	b	c	a	b	b	a	a	a	a	c	b	c	c	e	d	d	e	a
b	39 years old	c	b	d	c	a	b	3 years 5 months	1	1	0	0	1	0	0	a	b	a	a	b	c	b	c	a	b	b	b	b	c	a	a	a	a	a	b	a	a	a	a	a	b	c	b
b	59 years old	a	a	e	a	b	b	14 years 6 months	1	0	0	1	0	0	0	a	b	c	c	c	c	b	c	c	b	b	b	b	d	d	d	d	a	a	b	a	b	b	a	b	c	c	b
a	57 years old	a	a	e	b	b	b	19 years	1	0	0	1	0	0	0	a	b	c	a	b	c	c	c	c	c	b	b	b	d	a	a	a	a	a	c	a	b	b	b	b	b	c	b
a	56 years old	a	a	e	b	b	b	2 years	1	0	0	0	1	0	0	a	b	c	a	b	c	b	c	a	b	b	b	c	d	b	a	a	a	a	b	a	a	a	c	b	d	d	d
a	44 years old	b	c	a	c	b	a	19 years	1	0	1	0	1	0	0	a	b	a	a	b	c	b	c	a	b	b	b	b	d	b	a	a	a	a	b	a	a	a	b	b	b	b	b
b	38 years old	c	c	b	d	b	a	17 years	1	0	0	1	0	0	0	a	a	a	c	b	c	b	c	a	c	b	c	b	a	b	a	a	a	a	b	a	a	a	a	a	b	b	b
a	56 years old	b	c	a	c	b	a	18 years	1	0	0	0	0	1	0	a	b	a	a	b	c	a	c	a	b	b	b	b	d	b	a	a	a	a	b	a	a	a	b	a	b	c	b
a	58 years old	b	c	f	c	b	c	15 years 5 months	1	0	1	0	0	0	0	a	b	a	a	b	c	b	c	a	b	b	b	b	d	b	b	b	a	a	b	a	b	b	b	b	b	b	b
a	55 years old	b	c	a	c	b	a	13 years 6 months	1	0	0	1	0	0	0	a	b	a	a	b	c	b	c	a	b	b	b	b	d	b	a	a	a	a	b	a	b	b	b	a	b	b	b
a	56 years old	c	b	f	d	a	b	4 years	1	0	0	0	1	0	0	a	b	a	a	b	c	b	a	a	b	b	b	b	d	a	a	a	a	a	b	b	b	a	a	b	b	c	b
b	54 years old	b	c	b	c	b	a	23 years	1	0	1	1	0	0	0	a	b	a	a	b	a	b	a	a	b	b	b	a	d	b	a	a	a	a	b	a	a	a	a	a	a	b	b
a	47 years old	a	b	f	c	b	b	10 years	0	0	0	1	0	0	0	a	b	c	c	c	c	a	c	c	b	c	b	b	d	b	b	b	a	a	c	c	b	b	b	c	c	c	d
b	67 years old	b	b	d	d	a	b	33 years	1	0	0	0	0	0	0	a	b	a	a	b	c	b	a	a	b	c	b	a	d	b	a	a	a	a	c	a	a	a	a	a	b	b	b
a	63 years old	c	a	h	c	b	b	18 years	0	0	0	1	0	1	0	a	b	c	c	c	c	b	c	c	b	b	c	a	b	b	a	a	a	a	c	b	c	c	e	d	d	e	a
b	26 years old	c	b	d	c	a	b	3 years	1	1	0	0	0	0	0	a	b	a	a	b	c	b	c	a	b	b	b	b	c	a	a	a	a	a	b	a	a	a	a	a	b	c	b
a	66 years old	c	a	e	b	b	c	15 years 6 months	0	0	0	1	0	0	0	a	b	c	a	b	c	c	c	a	b	b	b	c	b	b	b	a	a	a	c	a	a	a	a	a	b	c	d
b	56 years old	c	b	d	c	a	b	23 years	1	0	0	1	0	0	0	a	b	a	a	b	c	b	c	a	b	b	b	b	c	a	a	a	a	a	b	a	a	a	a	a	b	c	b
b	60 years old	a	a	e	a	b	b	14 years	0	0	0	1	0	1	0	a	b	c	c	c	c	b	c	c	b	b	b	b	d	d	d	d	a	a	b	a	b	b	a	b	c	c	b
a	48 years old	c	a	e	b	b	c	10 years	0	0	0	0	0	0	0	a	b	c	a	b	c	c	c	a	b	b	b	c	b	b	b	a	a	a	c	a	a	a	a	a	b	c	d
a	38 years old	b	c	a	d	b	a	15 years	1	0	0	0	0	0	0	a	b	c	a	b	c	b	c	c	b	b	b	a	d	b	a	a	a	a	c	b	b	a	a	a	b	c	b
a	29 years old	a	a	e	a	b	b	3 years	0	0	0	0	0	0	0	a	b	c	c	c	c	c	c	a	b	b	c	b	d	b	a	a	a	a	c	b	b	b	e	c	c	d	d
a	46 years old	a	a	e	b	b	b	12 years 6 months	0	0	0	0	0	1	0	a	b	c	c	c	c	a	c	c	b	b	b	c	d	b	b	b	a	a	b	b	b	b	d	b	d	c	b
b	56 years old	b	c	b	c	b	a	13 years	1	0	1	0	0	0	0	a	b	a	a	b	a	b	a	a	b	b	b	a	d	b	a	a	a	a	b	a	a	a	a	a	a	b	b
a	50 years old	a	b	f	c	b	b	27 years	1	0	0	1	0	0	0	a	b	c	c	c	c	a	c	c	b	c	b	b	d	b	b	b	a	a	c	c	b	b	b	c	c	c	d
b	60 years old	b	b	d	d	a	b	23 years	0	0	0	0	1	0	0	a	b	a	a	b	c	b	a	a	b	c	b	a	d	b	a	a	a	a	c	a	a	a	a	a	b	b	b
a	27 years old	c	b	f	d	a	b	4 years	1	0	0	0	1	0	0	a	b	a	a	b	c	b	a	a	b	b	b	b	d	a	a	a	a	a	b	b	b	a	a	b	b	c	b
b	57 years old	c	b	d	b	a	b	33 years	1	0	0	0	0	0	0	a	b	c	a	c	c	b	b	a	b	c	a	b	d	a	a	a	a	a	c	a	b	b	a	a	b	c	b
a	40 years old	b	b	d	c	b	b	17 years	0	0	0	1	0	0	0	a	b	c	c	c	c	c	c	c	b	c	c	c	d	b	a	a	a	a	b	b	b	b	a	a	b	c	b
b	66 years old	a	b	h	b	d	b	23 years	0	0	0	1	0	0	0	a	b	c	a	c	c	b	c	a	b	b	b	b	c	b	b	a	a	a	b	a	b	b	a	a	b	c	d
a	49 years old	a	a	e	c	b	b	4 years 2 months	1	0	0	1	0	0	0	a	a	c	c	c	c	b	a	a	b	b	b	b	b	b	a	a	a	a	b	b	b	b	c	b	c	b	b
b	59 years old	a	a	e	a	b	b	13 years 6 months	0	0	0	0	0	0	0	a	b	a	a	b	c	b	c	a	b	b	b	b	c	b	a	a	a	a	b	a	b	a	a	a	b	c	b
a	72 years old	a	a	e	a	b	b	27 years	0	0	0	0	0	0	1	a	b	c	c	c	c	a	c	c	b	b	b	c	c	b	b	a	a	a	c	a	b	b	c	b	c	c	d
a	40 years old	c	a	h	c	b	b	10 years	1	0	0	0	0	0	0	a	b	c	c	c	c	b	c	c	b	b	c	a	b	b	a	a	a	a	c	b	c	c	e	d	d	e	a
b	56 years old	c	c	b	d	b	a	12 years	1	0	0	1	0	0	0	a	a	a	c	b	c	b	c	a	c	b	c	b	a	b	a	a	a	a	b	a	a	a	a	a	b	b	b
a	35 years old	b	c	a	c	b	a	10 years	1	0	1	0	0	0	0	a	b	a	a	b	c	a	c	a	b	b	b	b	d	b	a	a	a	a	b	a	a	a	b	a	b	c	b
b	39 years old	b	b	d	d	a	b	2 years	1	0	0	0	0	0	0	a	b	a	a	b	c	b	a	a	b	c	b	a	d	b	a	a	a	a	c	a	a	a	a	a	b	b	b
a	38 years old	a	a	e	b	b	b	12 years	0	0	0	0	0	1	0	a	b	c	c	c	c	a	c	c	b	b	b	c	d	b	b	b	a	a	b	b	b	b	d	b	d	c	b
b	50 years old	b	b	b	d	b	a	16 years	1	0	0	0	0	1	0	a	b	a	a	c	c	b	c	a	b	b	b	a	d	b	a	a	a	a	c	a	a	a	a	a	b	b	b
b	49 years old	b	c	b	d	b	a	13 years	1	0	0	0	0	0	0	a	b	a	a	b	a	b	c	a	b	b	a	b	d	a	a	a	a	a	b	a	a	a	b	a	a	b	b
a	38 years old	b	b	d	c	b	b	7 years	1	0	0	0	0	0	0	a	b	c	c	c	c	c	c	c	b	c	c	c	d	b	a	a	a	a	b	b	b	b	a	a	b	c	b
b	56 years old	a	b	h	b	d	b	18 years	1	0	0	1	0	0	0	a	b	c	a	c	c	b	c	a	b	b	b	b	c	b	b	a	a	a	b	a	b	b	a	a	b	c	d
a	46 years old	a	a	e	c	b	b	4 years 8 months	0	0	0	1	0	0	0	a	a	c	c	c	c	b	a	a	b	b	b	b	b	b	a	a	a	a	b	b	b	b	c	b	c	b	b
b	57 years old	b	b	h	c	b	b	14 years	1	1	1	0	0	0	0	a	b	a	a	b	a	b	c	c	b	b	b	a	d	b	a	a	a	a	b	a	a	b	a	a	b	b	b
a	40 years old	b	c	b	c	b	a	6 years	1	0	0	0	0	0	0	a	b	a	a	b	a	b	a	a	b	b	b	a	d	b	a	a	a	a	b	a	a	a	b	b	a	b	b
b	47 years old	b	c	b	c	b	a	30 years	1	0	1	0	0	0	0	a	b	a	a	b	a	b	a	a	b	b	b	a	d	b	a	a	a	a	b	a	a	a	a	a	a	b	b
a	50 years old	a	a	e	b	b	b	5 years	0	0	0	0	0	0	0	a	b	c	a	b	c	c	c	c	c	b	b	b	d	a	a	a	a	a	c	a	b	b	b	b	b	c	b
a	56 years old	a	a	e	b	b	b	3 years	1	0	0	0	1	0	0	a	b	c	a	b	c	b	c	a	b	b	b	c	d	b	a	a	a	a	b	a	a	a	c	b	d	d	d
a	48 years old	b	c	a	c	b	a	9 years	0	0	1	0	1	0	0	a	b	a	a	b	c	b	c	a	b	b	b	b	d	b	a	a	a	a	b	a	a	a	b	b	b	b	b
a	39 years old	b	c	f	c	b	c	6 years 8 months	1	0	0	0	0	0	0	b	b	c	a	b	c	b	c	a	b	b	b	b	b	a	b	a	a	a	b	a	a	a	b	a	b	b	b
a	53 years old	b	c	a	d	b	a	5 years 7 months	1	0	1	1	0	0	0	a	b	c	a	b	c	b	c	c	b	b	b	a	d	b	a	a	a	a	c	b	b	a	a	a	b	c	b
a	56 years old	b	c	a	c	d	a	8 years	1	0	0	0	0	0	0	a	b	a	a	b	c	a	c	a	b	b	b	b	d	b	a	a	a	a	b	a	a	a	b	a	b	c	b
a	51 years old	b	c	f	c	a	c	3 years	1	0	0	1	0	0	0	a	b	a	a	b	c	b	c	a	b	b	b	b	d	b	b	b	a	a	b	a	b	b	b	b	b	b	b
a	55 years old	c	a	h	c	b	b	17 years	0	0	1	0	0	0	0	a	b	c	c	c	c	b	c	c	b	b	c	a	b	b	a	a	a	a	c	b	c	c	e	d	d	e	a
b	34 years old	c	c	b	d	b	a	19 years	1	0	0	1	0	0	0	a	a	a	c	b	c	b	c	a	c	b	c	b	a	b	a	a	a	a	b	a	a	a	a	a	b	b	b
a	53 years old	b	c	a	c	b	a	10 years	1	0	0	0	0	0	0	a	b	a	a	b	c	a	c	a	b	b	b	b	d	b	a	a	a	a	b	a	a	a	b	a	b	c	b
b	64 years old	b	b	d	d	a	a	22 years	1	0	0	1	0	0	0	a	b	a	a	b	c	b	a	a	b	c	b	a	d	b	a	a	a	a	c	a	a	a	a	a	b	b	b
a	51 years old	c	a	h	c	b	b	10 years	1	0	0	0	0	0	0	a	b	c	c	c	c	b	c	c	b	b	c	a	b	b	a	a	a	a	c	b	c	c	e	d	d	e	a
a	51 years old	b	c	a	c	b	a	20 years	1	0	0	0	0	0	0	a	b	a	a	b	c	a	c	a	b	b	b	b	d	b	a	a	a	a	b	a	a	a	b	a	b	c	b
a	57 years old	b	c	f	c	d	c	13 years	0	0	0	1	0	0	0	a	b	a	a	b	c	b	c	a	b	b	b	b	d	b	b	b	a	a	b	a	b	b	b	b	b	b	b
a	56 years old	b	c	a	c	b	a	3 years 6 months	0	0	0	1	0	0	0	a	b	a	a	b	c	b	c	a	b	b	b	b	d	b	a	a	a	a	b	a	b	b	b	a	b	b	b
b	52 years old	b	b	h	c	b	b	14 years	0	1	1	0	0	0	0	a	b	a	a	b	a	b	c	c	b	b	b	a	d	b	a	a	a	a	b	a	a	b	a	a	b	b	b
a	32 years old	b	c	b	c	b	a	9 years	1	0	0	0	0	0	0	a	b	a	a	b	a	b	a	a	b	b	b	a	d	b	a	a	a	a	b	a	a	a	b	b	a	b	b
b	52 years old	b	c	b	c	b	a	13 years	1	0	1	0	0	0	0	a	b	a	a	b	a	b	a	a	b	b	b	a	d	b	a	a	a	a	b	a	a	a	a	a	a	b	b
a	30 years old	a	b	f	c	b	b	2 years	0	0	0	1	0	0	0	a	b	c	c	c	c	a	c	c	b	c	b	b	d	b	b	b	a	a	c	c	b	b	b	c	c	c	d
b	27 years old	b	b	d	d	a	b	3 years	1	0	0	0	0	0	0	a	b	a	a	b	c	b	a	a	b	c	b	a	d	b	a	a	a	a	c	a	a	a	a	a	b	b	b
a	30 years old	c	a	h	c	b	b	10 years	0	0	1	0	0	1	0	a	b	c	c	c	c	b	c	c	b	b	c	a	b	b	a	a	a	a	c	b	c	c	e	d	d	e	a
b	39 years old	c	c	b	d	b	a	17 years	1	0	0	1	0	0	0	a	a	a	c	b	c	b	c	a	c	b	c	b	a	b	a	a	a	a	b	a	a	a	a	a	b	b	b
a	29 years old	b	c	a	c	b	a	8 years	1	0	0	0	0	0	0	a	b	a	a	b	c	a	c	a	b	b	b	b	d	b	a	a	a	a	b	a	a	a	b	a	b	c	b
a	28 years old	b	c	f	c	b	c	5 years 9 months	0	0	0	0	0	0	1	a	b	a	a	b	c	b	c	a	b	b	b	b	d	b	b	b	a	a	b	a	b	b	b	b	b	b	b
a	30 years old	b	c	a	c	b	a	3 years 10 months	1	0	0	1	0	0	0	a	b	a	a	b	c	b	c	a	b	b	b	b	d	b	a	a	a	a	b	a	b	b	b	a	b	b	b
a	28 years old	a	a	e	a	b	b	3 years	0	0	0	1	0	0	0	a	b	c	c	c	c	c	c	a	b	b	c	b	d	b	a	a	a	a	c	b	b	b	e	c	c	d	d
a	47 years old	a	a	e	b	b	b	12 years 6 months	0	0	0	0	0	1	0	a	b	c	c	c	c	a	c	c	b	b	b	c	d	b	b	b	a	a	b	b	b	b	d	b	d	c	b
b	63 years old	b	b	b	d	b	a	16 years	1	0	0	0	0	1	0	a	b	a	a	c	c	b	c	a	b	b	b	a	d	b	a	a	a	a	c	a	a	a	a	a	b	b	b
b	47 years old	b	c	b	d	b	a	32 years	1	0	1	0	0	0	0	a	b	a	a	b	a	b	c	a	b	b	a	b	d	a	a	a	a	a	b	a	a	a	b	a	a	b	b
a	30 years old	b	b	d	c	b	b	7 years	0	0	0	1	0	0	0	a	b	c	c	c	c	c	c	c	b	c	c	c	d	b	a	a	a	a	b	b	b	b	a	a	b	c	b
a	43 years old	b	c	a	c	b	a	3 years 6 months	1	0	0	1	0	0	0	a	b	a	a	b	c	b	c	a	b	b	b	b	d	b	a	a	a	a	b	a	b	b	b	a	b	b	b
b	63 years old	b	b	h	c	b	b	18 years	1	1	1	0	0	0	0	a	b	a	a	b	a	b	c	c	b	b	b	a	d	b	a	a	a	a	b	a	a	b	a	a	b	b	b
a	48 years old	b	c	b	c	b	a	6 years	1	0	0	0	0	0	0	a	b	a	a	b	a	b	a	a	b	b	b	a	d	b	a	a	a	a	b	a	a	a	b	b	a	b	b
b	66 years old	a	b	h	b	d	b	10 years	0	0	0	1	0	0	0	a	b	c	a	c	c	b	c	a	b	b	b	b	c	b	b	a	a	a	b	a	b	b	a	a	b	c	d
a	40 years old	a	a	e	c	b	b	14 years	1	0	0	1	0	0	0	a	a	c	c	c	c	b	a	a	b	b	b	b	b	b	a	a	a	a	b	b	b	b	c	b	c	b	b
b	23 years old	b	b	h	c	b	b	2 years	1	1	1	0	0	0	0	a	b	a	a	b	a	b	c	c	b	b	b	a	d	b	a	a	a	a	b	a	a	b	a	a	b	b	b
a	40 years old	b	c	b	c	b	a	6 years	1	0	0	0	0	0	0	a	b	a	a	b	a	b	a	a	b	b	b	a	d	b	a	a	a	a	b	a	a	a	b	b	a	b	b
b	41 years old	b	c	b	c	b	a	12 years	1	0	1	0	0	0	0	a	b	a	a	b	a	b	a	a	b	b	b	a	d	b	a	a	a	a	b	a	a	a	a	a	a	b	b
a	40 years old	b	c	a	c	b	a	3 years	1	0	0	1	0	0	0	a	b	a	a	b	c	b	c	a	b	b	b	b	d	b	a	a	a	a	b	a	b	b	b	a	b	b	b
a	31 years old	c	b	f	d	a	b	3 years	1	0	1	0	1	0	0	a	b	a	a	b	c	b	a	a	b	b	b	b	d	a	a	a	a	a	b	b	b	a	a	b	b	c	b
b	40 years old	c	b	d	b	a	b	8 years	1	0	1	0	0	0	0	a	b	c	a	c	c	b	b	a	b	c	a	b	d	a	a	a	a	a	c	a	b	b	a	a	b	c	b
b	42 years old	c	a	e	b	b	b	13 years	1	0	1	0	0	1	0	a	b	c	c	c	c	b	c	a	b	b	b	a	c	b	b	a	a	a	b	a	a	a	a	a	c	c	b
b	46 years old	b	c	b	c	b	a	8 years	1	0	0	0	1	0	0	a	b	a	a	b	a	b	a	a	b	b	b	a	d	b	a	a	a	a	b	a	a	a	a	a	a	b	b
a	45 years old	a	a	e	b	b	b	15 years	0	0	0	0	0	0	0	a	b	c	a	b	c	c	c	c	c	b	b	b	d	a	a	a	a	a	c	a	b	b	b	b	b	c	b
a	28 years old	a	a	e	b	b	b	2 years	1	0	0	0	1	0	0	a	b	c	a	b	c	b	c	a	b	b	b	c	d	b	a	a	a	a	b	a	a	a	c	b	d	d	d
a	31 years old	b	c	a	c	b	a	3 years	1	0	1	0	1	0	0	a	b	a	a	b	c	b	c	a	b	b	b	b	d	b	a	a	a	a	b	a	a	a	b	b	b	b	b
b	34 years old	c	b	d	c	a	b	3 years	1	1	0	0	0	0	0	a	b	a	a	b	c	b	c	a	b	b	b	b	c	a	a	a	a	a	b	a	a	a	a	a	b	c	b
a	55 years old	c	a	e	b	b	c	5 years	0	0	0	1	0	0	0	a	b	c	a	b	c	c	c	a	b	b	b	c	b	b	b	a	a	a	c	a	a	a	a	a	b	c	d
b	51 years old	c	b	d	c	a	b	3 years 9 months	1	0	0	0	0	0	0	a	b	a	a	b	c	b	c	a	b	b	b	b	c	a	a	a	a	a	b	a	a	a	a	a	b	c	b
a	50 years old	a	b	f	c	b	b	28 years	0	0	0	1	0	0	0	a	b	c	c	c	c	a	c	c	b	c	b	b	d	b	b	b	a	a	c	c	b	b	b	c	c	c	d
b	35 years old	b	b	d	d	a	b	3 years	1	0	0	1	0	0	0	a	b	a	a	b	c	b	a	a	b	c	b	a	d	b	a	a	a	a	c	a	a	a	a	a	b	b	b
a	46 years old	c	a	h	c	b	b	9 years	1	0	0	0	0	1	0	a	b	c	c	c	c	b	c	c	b	b	c	a	b	b	a	a	a	a	c	b	c	c	e	d	d	e	a
b	35 years old	c	b	d	c	a	b	13 years 5 months	1	0	0	0	0	0	0	a	b	a	a	b	c	b	c	a	b	b	b	b	c	a	a	a	a	a	b	a	a	a	a	a	b	c	b
a	31 years old	c	a	e	b	b	c	5 years 6 months	0	0	0	1	0	0	0	a	b	c	a	b	c	c	c	a	b	b	b	c	b	b	b	a	a	a	c	a	a	a	a	a	b	c	d
b	30 years old	c	b	d	c	a	b	2 years 5 months	1	1	0	0	0	0	0	a	b	a	a	b	c	b	c	a	b	b	b	b	c	a	a	a	a	a	b	a	a	a	a	a	b	c	b
b	60 years old	a	a	e	a	b	b	14 years 6 months	0	0	0	1	0	0	0	a	b	c	c	c	c	b	c	c	b	b	b	b	d	d	d	d	a	a	b	a	b	b	a	b	c	c	b
a	50 years old	c	a	e	b	b	c	15 years 4 months	0	0	0	0	0	0	0	a	b	c	a	b	c	c	c	a	b	b	b	c	b	b	b	a	a	a	c	a	a	a	a	a	b	c	d
a	30 years old	b	c	a	d	b	a	5 years	1	0	1	0	0	0	0	a	b	c	a	b	c	b	c	c	b	b	b	a	d	b	a	a	a	a	c	b	b	a	a	a	b	c	b
b	46 years old	c	b	d	c	a	b	19 years	1	0	1	0	0	0	0	a	b	a	a	b	c	b	c	a	b	b	b	b	c	a	a	a	a	a	b	a	a	a	a	a	b	c	b
b	38 years old	a	a	e	a	b	b	8 years	1	0	0	0	0	0	0	a	b	a	a	b	c	b	c	a	b	b	b	b	c	b	a	a	a	a	b	a	b	a	a	a	b	c	b
a	58 years old	c	a	h	c	b	b	17 years	1	0	0	0	0	0	0	a	b	c	c	c	c	b	c	c	b	b	c	a	b	b	a	a	a	a	c	b	c	c	e	d	d	e	a
b	50 years old	c	c	b	d	b	a	10 years	1	0	0	1	0	0	0	a	a	a	c	b	c	b	c	a	c	b	c	b	a	b	a	a	a	a	b	a	a	a	a	a	b	b	b
a	30 years old	b	c	a	c	b	a	1 years	1	0	0	0	0	0	0	a	b	a	a	b	c	a	c	a	b	b	b	b	d	b	a	a	a	a	b	a	a	a	b	a	b	c	b
b	37 years old	b	b	b	d	b	a	9 years	1	0	0	0	0	1	0	a	b	a	a	c	c	b	c	a	b	b	b	a	d	b	a	a	a	a	c	a	a	a	a	a	b	b	b
b	51 years old	a	a	e	a	b	b	9 years	0	0	0	1	0	0	0	a	b	a	a	b	c	b	c	a	b	b	b	b	c	b	a	a	a	a	b	a	b	a	a	a	b	c	b
a	58 years old	a	a	e	a	b	b	7 years	0	0	0	0	0	0	1	a	b	c	c	c	c	a	c	c	b	b	b	c	c	b	b	a	a	a	c	a	b	b	c	b	c	c	d
a	59 years old	b	c	e	c	b	a	9 years	0	0	0	0	0	0	0	a	b	c	a	b	a	b	a	a	b	c	b	a	c	b	a	a	a	a	a	a	a	b	b	b	c	c	a
a	41 years old	c	a	e	b	b	c	5 years	0	0	0	1	0	0	0	a	b	c	a	b	c	c	c	a	b	b	b	c	b	b	b	a	a	a	c	a	a	a	a	a	b	c	d
b	55 years old	c	b	d	c	a	b	7 years 5 months	1	1	0	0	1	0	0	a	b	a	a	b	c	b	c	a	b	b	b	b	c	a	a	a	a	a	b	a	a	a	a	a	b	c	b
a	46 years old	c	a	h	c	b	b	11 years	1	0	0	0	0	0	0	a	b	c	c	c	c	b	c	c	b	b	c	a	b	b	a	a	a	a	c	b	c	c	e	d	d	e	a
a	50 years old	b	c	a	c	b	a	29 years	1	0	0	1	0	0	0	a	b	a	a	b	c	a	c	a	b	b	b	b	d	b	a	a	a	a	b	a	a	a	b	a	b	c	b
b	36 years old	b	c	b	c	b	a	3 years	1	0	1	0	0	0	0	a	b	a	a	b	a	b	a	a	b	b	b	a	d	b	a	a	a	a	b	a	a	a	a	a	a	b	b
a	50 years old	a	a	e	b	b	b	10 years	0	0	0	1	0	0	0	a	b	c	a	b	c	c	c	c	c	b	b	b	d	a	a	a	a	a	c	a	b	b	b	b	b	c	b
a	40 years old	a	a	e	c	b	b	4 years	1	0	0	1	0	0	0	a	a	c	c	c	c	b	a	a	b	b	b	b	b	b	a	a	a	a	b	b	b	b	c	b	c	b	b
b	39 years old	b	b	h	c	b	b	7 years	1	1	1	0	0	0	0	a	b	a	a	b	a	b	c	c	b	b	b	a	d	b	a	a	a	a	b	a	a	b	a	a	b	b	b
a	30 years old	c	a	h	c	b	b	10 years	0	0	0	0	0	1	0	a	b	c	c	c	c	b	c	c	b	b	c	a	b	b	a	a	a	a	c	b	c	c	e	d	d	e	a
b	38 years old	c	b	d	c	a	b	4 years 7 months	1	0	0	0	0	0	0	a	b	a	a	b	c	b	c	a	b	b	b	b	c	a	a	a	a	a	b	a	a	a	a	a	b	c	b
a	34 years old	b	c	a	c	b	a	10 years	1	0	1	0	0	0	0	a	b	a	a	b	c	a	c	a	b	b	b	b	d	b	a	a	a	a	b	a	a	a	b	a	b	c	b
b	46 years old	b	b	d	d	a	b	2 years	1	0	1	0	0	0	0	a	b	a	a	b	c	b	a	a	b	c	b	a	d	b	a	a	a	a	c	a	a	a	a	a	b	b	b
a	30 years old	a	a	e	b	b	b	2 years 6 months	1	0	0	0	0	0	0	a	b	c	c	c	c	a	c	c	b	b	b	c	d	b	b	b	a	a	b	b	b	b	d	b	d	c	b
b	38 years old	b	b	h	c	b	b	4 years	1	1	1	1	0	0	0	a	b	a	a	b	a	b	c	c	b	b	b	a	d	b	a	a	a	a	b	a	a	b	a	a	b	b	b
a	40 years old	b	c	b	c	b	a	9 years	1	0	0	0	0	0	0	a	b	a	a	b	a	b	a	a	b	b	b	a	d	b	a	a	a	a	b	a	a	a	b	b	a	b	b
b	53 years old	b	c	b	c	b	a	13 years	1	0	1	0	0	0	0	a	b	a	a	b	a	b	a	a	b	b	b	a	d	b	a	a	a	a	b	a	a	a	a	a	a	b	b
a	69 years old	c	b	f	d	a	b	42 years	1	0	1	0	1	0	0	a	b	a	a	b	c	b	a	a	b	b	b	b	d	a	a	a	a	a	b	b	b	a	a	b	b	c	b
b	32 years old	b	c	b	c	b	a	7 years	1	0	1	0	1	0	0	a	b	a	a	b	a	b	a	a	b	b	b	a	d	b	a	a	a	a	b	a	a	a	a	a	a	b	b
a	67 years old	a	b	f	c	b	b	20 years	0	0	0	1	0	0	0	a	b	c	c	c	c	a	c	c	b	c	b	b	d	b	b	b	a	a	c	c	b	b	b	c	c	c	d
b	37 years old	b	b	b	d	b	a	16 years	1	0	0	0	0	1	0	a	b	a	a	c	c	b	c	a	b	b	b	a	d	b	a	a	a	a	c	a	a	a	a	a	b	b	b
b	39 years old	a	a	e	a	b	b	3 years 7 months	1	0	0	1	0	0	0	a	b	a	a	b	c	b	c	a	b	b	b	b	c	b	a	a	a	a	b	a	b	a	a	a	b	c	b
a	50 years old	a	a	e	a	b	b	7 years	0	0	0	0	0	0	1	a	b	c	c	c	c	a	c	c	b	b	b	c	c	b	b	a	a	a	c	a	b	b	c	b	c	c	d
a	47 years old	b	c	a	c	b	a	16 years	1	0	0	1	0	0	0	a	b	a	a	b	c	a	c	a	b	b	b	b	d	b	a	a	a	a	b	a	a	a	b	a	b	c	b
b	54 years old	b	b	d	d	a	b	9 years	1	0	1	0	0	0	0	a	b	a	a	b	c	b	a	a	b	c	b	a	d	b	a	a	a	a	c	a	a	a	a	a	b	b	b
a	36 years old	c	a	h	c	b	b	11 years	0	0	0	1	0	0	0	a	b	c	c	c	c	b	c	c	b	b	c	a	b	b	a	a	a	a	c	b	c	c	e	d	d	e	a
a	39 years old	c	b	f	d	a	b	7 years	1	0	1	0	0	0	0	a	b	a	a	b	c	b	a	a	b	b	b	b	d	a	a	a	a	a	b	b	b	a	a	b	b	c	b
b	37 years old	c	b	d	b	a	b	9 years	1	0	1	0	0	0	0	a	b	c	a	c	c	b	b	a	b	c	a	b	d	a	a	a	a	a	c	a	b	b	a	a	b	c	b
b	54 years old	c	a	e	b	b	b	3 years	1	0	0	0	0	0	0	a	b	c	c	c	c	b	c	a	b	b	b	a	c	b	b	a	a	a	b	a	a	a	a	a	c	c	b
b	56 years old	b	c	b	c	b	a	18 years	1	0	1	0	1	0	0	a	b	a	a	b	a	b	a	a	b	b	b	a	d	b	a	a	a	a	b	a	a	a	a	a	a	b	b
